# Supplementary material for: Integrated Volatile Metabolome and Transcriptome Analysis Provides Insights into Floral Aroma Biosynthesis in Waterlilies (Nymphaea L.)
Source: Plants (Basel). 2026 Jan 27;15(3):384. doi: 10.3390/plants15030384 (PMC12899119; doi:10.3390/plants15030384)
Supplement: Supplementary file 1 [file plants-15-00384-s001.zip]

Archive with 2 entries (2 files):
- Supplementary Fig..pdf
- Supplementary Table.xlsx
