# Supplementary material for: Integrated Volatile Metabolome and Transcriptome Analysis Provides Insights into Floral Aroma Biosynthesis in Waterlilies (Nymphaea L.)
Source: Plants (Basel). 2026 Jan 27;15(3):384. doi: 10.3390/plants15030384 (PMC12899119; doi:10.3390/plants15030384)
Supplement: Supplementary file 1 [file plants-15-00384-s001.zip › Supplementary Table.xlsx]

## Sheet: Table S1
Table S1. All VOCs detected in 9 samples
Index	Quantitative ion	Qualitative ion	Molecular weight (Da)	Formula	Compounds	Class I	CAS	NIST_RI	Odor	StM1-1	StM1-2	StM1-3	StM2-1	StM2-2	StM2-3	StM3-1	StM3-2	StM3-3
IS-04	59	45	104.18	C6H8D4O	3-Hexanone-2,2,4,4-d4	Ketone	24588-54-3	780.6001034661149	-	1.34372e+06	1.15385e+06	1.02802e+06	1.03007e+06	1.16625e+06	1.03402e+06	997690	1.11843e+06	1.04214e+06
XMW0670	94	68	95.048	C4H5N3	Acetonitrile, 2,2'-iminobis-	Nitrogen compounds	628-87-5	1108	-	3.7271e+06	3.07327e+06	2.73546e+06	2.84157e+06	2.87382e+06	2.51692e+06	1.82265e+06	2.15904e+06	1.97498e+06
KMW0483	41	57	170.167	C11H22O	Undecanal	Aldehyde	112-44-7	1307	waxy, soapy, floral, aldehydic, citrus, green, fatty, fresh	13127.8	12249.2	11757.9	8660.92	7248.23	7004.66	32299.1	27420.5	26055.3
XMW0854	119	161	222.198	C15H26O	4a(2H)-Naphthalenol, 1,3,4,5,6,8a-hexahydro-4,7-dimethyl-1-(1-methylethyl)-, (1S,4S,4aS,8aR)-	Terpenoids	73365-77-2	1614	-	0	0	0	44919.5	84140.1	98498.5	170073	173329	189491
XMW0469	105	119	204.188	C15H24	(1R,3aS,8aS)-7-Isopropyl-1,4-dimethyl-1,2,3,3a,6,8a-hexahydroazulene	Terpenoids	36577-33-0	1440	-	3142.61	2531.94	2414.95	1.33358e+06	3.40163e+06	4.12053e+06	6.80113e+06	6.47809e+06	6.29966e+06
D106	147	91	162.068	C10H10O2	1,1'-(1,4-phenylene)bis-Ethanone	Ketone	1009-61-6	1461	-	120105	55380.3	43167.9	1.38567e+07	2.14563e+07	2.59881e+07	2.79681e+07	2.90797e+07	2.87185e+07
NMW0143	134	149	149.12	C10H15N	BenzenAmine, 2,6-diethyl-	Amine	579-66-8	1342	-	2817.05	2074.41	2009.63	3287.03	2232.31	6388.88	35821.6	35863.1	42578.1
XMW0555	145	160	160.052	C10H8O2	2-Acetylbenzofuran	Heterocyclic compound	1646-26-0	1395	sweet, coumarin, floral, orange, flowery, tropical, neroli, lactonic, honeysuckle, honey	0	0	0	4325	9894	12297	18082	17758	18985
KMW0386	67	95	152.12	C10H16O	cis-Dihydrocarvone	Terpenoids	3792-53-8	1195	herbal, warm	1083491	910044	824501	839918	840508	758387	613287	655927	611220
XMW0887	57	43	144.115	C8H16O2	Butanoic acid, 2-methyl-, propyl ester	Ester	37064-20-3	946	winey, fruity, apple, pineapple	42063.2	39390.5	34496.5	41295.7	37858.8	31128.6	35856.5	37428.6	42542
NMW0057	42	113	113.048	C5H7NO2	Glutarimide	Amine	1121-89-7	1154	-	70720.4	56620.2	42114.9	494571	387450	386886	269020	284982	268797
KMW0062	71	41	86.073	C5H10O	Prenol	Alcohol	556-82-1	776	fruity, green, lavender	61970.5	58941	44633.9	35005.4	42014.2	43512.6	61936.4	60164.4	45442.6
XMW0689	150	107	150.079	C8H10N2O	Ethanone, 1-(3,5-dimethylpyrazinyl)-	Heterocyclic compound	54300-08-2	1174	nutty, roasted, hazelnut	20036.2	9887.15	7209.08	27072.4	76437.8	371003	4.2096e+06	4.67278e+06	5.42455e+06
NMW0758	55	70	116.084	C6H12O2	1-Butanol, 3-methyl-, formate	Ester	110-45-2	792	plum, black currant, ethereal, vinegar, dry earthy, fruity, green	338436	292794	253377	484335	734579	780155	3.43076e+06	3.3295e+06	4.51135e+06
KMW0556	41	105	204.188	C15H24	Naphthalene, decahydro-4a-methyl-1-methylene-7-(1-methylethenyl)-, [4aR-(4a.alpha.,7.alpha.,8a.beta.)]-	Terpenoids	17066-67-0	1486	herbal	1.62568e+06	1.11828e+06	1.16684e+06	2.80418e+06	4.15855e+06	4.18046e+06	5.80034e+06	5.39281e+06	5.54854e+06
NMW0389	56	97	231.137	C13H17N3O	Aminopyrine	Heterocyclic compound	58-15-1	1890	-	1.49433e+06	1.19376e+06	1.17352e+06	3.59149e+06	3.47197e+06	3.6158e+06	3.09251e+06	2.92585e+06	2.90432e+06
XMW0544	161	81	204.188	C15H24	Azulene, 1,2,3,3a,4,5,6,7-octahydro-1,4-dimethyl-7-(1-methylethenyl)-, [1R-(1.alpha.,3a.beta.,4.alpha.,7.beta.)]-	Terpenoids	22567-17-5	1473	musty	1873.32	1409.3	1132.37	6312.82	9026.83	10496.9	11706.8	13216.1	9190.15
XMW0573	83	84	84.069	C4H8N2	1,5-Diazabicyclo[3.1.0]hexane	Heterocyclic compound	13090-31-8	951	-	903901	813938	750609	913192	828818	742088	626844	674561	674476
KMW0563	69	41	194.167	C13H22O	5,9-Undecadien-2-one, 6,10-dimethyl-, (E)-	Ketone	3796-70-1	1453	fresh, green, fruity, waxy, rose, woody, magnolia, tropical	1.88942e+06	1.61571e+06	1.31527e+06	1.2763e+08	1.96976e+08	2.38619e+08	3.46993e+08	3.32265e+08	3.22579e+08
KMW0296	93	121	136.125	C10H16	Cyclohexene, 1-methyl-4-(1-methylethylidene)-	Terpenoids	586-62-9	1088	citrus, pine	19864.6	16189	14032.2	17507.8	17903.6	16286.7	17492.3	17575.1	19857.4
KMW0427	116	55	176.087	C8H16O2S	3-Mercaptohexyl acetate	Ester	136954-20-6	1248	sulfury, grapefruit, fruity	52268.7	43002.3	35974.4	37854.4	34378.9	31215.8	27269.2	28570.6	28307.1
XMW0735	107	79	148.089	C10H12O	Benzenemethanol, .alpha.-2-propenyl-	Alcohol	936-58-3	1244	-	9.46606e+06	7.42064e+06	6.50604e+06	6.66483e+06	6.0899e+06	5.52205e+06	4.24038e+06	4.61939e+06	4.4244e+06
KMW0046	58	57	100.089	C6H12O	2-Hexanone	Ketone	591-78-6	792	fruity, fungal, meaty, buttery	203072	180235	154404	320146	490425	545563	2.57369e+06	2.52246e+06	3.48484e+06
XMW0119	69	41	140.12	C9H16O	Cyclopentanone, 2-methyl-3-(1-methylethyl)-	Ketone	54549-81-4	1028	-	13917	11225	10084	6167	7686	8136	7429	8747	10122
D292	94	41	204.188	C15H24	Bicyclo[2.2.1]heptane, 2-methyl-3-methylene-2-(4-methyl-3-pentenyl)-, (1S-endo)-	Terpenoids	25532-78-9	1448	-	417321	400236	331953	2.23344e+07	3.59296e+07	4.39642e+07	5.10597e+07	5.27143e+07	5.20085e+07
XMW0370	179	69	194.167	C13H22O	2H-1-Benzopyran, 3,4,4a,5,6,8a-hexahydro-2,5,5,8a-tetramethyl-, (2.alpha.,4a.alpha.,8a.alpha.)-	Aromatics	41678-32-4	1318	-	4314.57	11945.5	3822.39	3961.29	4651.4	4524.38	12008.5	3989.63	4534
KMW0235	93	41	136.125	C10H16	1,3,6-Octatriene, 3,7-dimethyl-, (Z)-	Terpenoids	3338-55-4	1038	warm, floral, herbal, flowery, sweet	347669	248980	230968	285204	279981	303267	389379	429248	405066
D425	69	41	192.151	C13H20O	3-Cyclohexene-1-carboxAldehyde, 4-(4-methyl-3-pentenyl)-	Aldehyde	37677-14-8	1540	citrus, grassy, aldehydic, floral, marine	0	0	0	20278.4	53030.8	61367.9	95259.5	82314.8	83055.5
KMW0606	105	161	204.188	C15H24	.alpha.-Muurolene	Terpenoids	10208-80-7	1499	woody	24120.6	15221.8	13914.7	3.74206e+06	5.59446e+06	7.49631e+06	1.12376e+07	1.05243e+07	1.0897e+07
XMW0916	91	92	226.036	C11H15Br	(5-bromopentyl)-Benzene	Aromatics	14469-83-1	1487	-	7.24886e+06	4.56538e+06	4.77416e+06	8.98152e+06	1.4306e+07	1.55361e+07	2.14931e+07	2.0891e+07	2.06446e+07
XMW0875	57	83	266.297	C19H38	1-Nonadecene	Hydrocarbons	18435-45-5	1893	-	9.37491e+06	8.1987e+06	7.47429e+06	2.21094e+07	2.16036e+07	2.22747e+07	1.90976e+07	1.80455e+07	1.78742e+07
KMW0432	41	69	152.12	C10H16O	2,6-Octadienal, 3,7-dimethyl-, (Z)-	Terpenoids	106-26-3	1240	sweet, citral, lemon, peel	1.66693e+06	1.41196e+06	1.32057e+06	1.24555e+06	1.19734e+06	1.08072e+06	893938	932460	893064
XMW0422	57	71	198.235	C14H30	3,5-Dimethyldodecane	Hydrocarbons	107770-99-0	1285	-	57095.4	42566.2	46997.9	33946	28744.7	28439.9	34088.6	35518.9	37387
KMW0568	99	71	170.131	C10H18O2	2H-Pyran-2-one, tetrahydro-6-pentyl-	Ester	705-86-2	1497	creamy, coconut, fruity	5.14385e+06	3.65725e+06	4.82232e+06	1.21761e+08	9.36301e+07	1.0999e+08	1.38455e+08	1.15454e+08	1.04701e+08
KMW0708	161	122	222.198	C15H26O	2-[(2S,4aR,8aR)-4a,8-dimethyl-2,3,4,5,6,8a-hexahydro-1H-naphthalen-2-yl]propan-2-ol	Terpenoids	123123-38-6	1658	sweet, woody	372373	106580	118562	211967	219128	185921	170094	168692	165434
XMW0077	181	196	196.125	C15H16	1,1'-Biphenyl, 4-(1-methylethyl)-	Aromatics	7116-95-2	1709	-	6194.79	4539.19	4552.62	29020.7	23896.4	24682.2	24266.2	24238.7	22427.9
QMW0530	57	71	248.114	C12H25Br	2-Bromo dodecane	Halogenated hydrocarbons	13187-99-0	1505	-	2.70853e+07	2.55192e+07	2.09269e+07	4.15992e+08	3.32082e+08	3.81518e+08	4.79152e+08	4.03135e+08	3.69518e+08
NMW0302	41	69	222.198	C15H26O	2,6,10-Dodecatrien-1-ol, 3,7,11-trimethyl-, (Z,E)-	Terpenoids	3790-71-4	1697	-	2.79158e+06	2.13471e+06	2.03988e+06	6.50156e+06	5.89415e+06	6.25467e+06	5.83797e+06	5.70464e+06	5.48944e+06
XMW1161	165	180	180.079	C10H12O3	4',6'-Dihydroxy-2',3'-dimethylacetophenone	Ketone	7743-14-8	1697	-	0	0	0	6938.7	5575	7788	14728	14627	15911
XMW0557	189	204	204.061	C12H12OS	3-Acetyl-2,5-dimethylbenzo(b)thiophene	Heterocyclic compound	6179-04-0	1697	-	0	0	0	25915	31272	26315	36504	38740	33111
D398	82	67	254.225	C16H30O2	5-Tetradecen-1-ol, acetate, (Z)-	Ester	35153-13-0	1790	-	6499.36	5620.73	4306.91	23612	19383	20422	21732	19667	21527
XMW0115	42	45	87.068	C4H9NO	5-Methyloxazolidine	Heterocyclic compound	58328-22-6	795	-	205578	185242	170049	316180	499495	526075	2266140	2216209	2977111
XMW1057	85	39	85.053	C4H7NO	Methacrylamide	Amine	79-39-0	1149	-	72764	61761.7	53217.9	501549	390904	365827	228219	232096	218978
KMW0067	83	55	98.073	C6H10O	3-Penten-2-one, 4-methyl-	Ketone	141-79-7	798	pungent, earthy, vegetable, acrylate	40924.5	38025.8	31856.9	74111.8	113005	128543	600521	585137	828616
KMW0133	70	69	116.12	C7H16O	1-Hexanol, 4-methyl-	Alcohol	818-49-5	953	sweaty	7787	8287.95	5436.99	8146.54	4818	4706	15009.2	12113	18694.2
XMW0149	83	42	98.084	C5H10N2	1H-Pyrazole, 4,5-dihydro-5,5-dimethyl-	Heterocyclic compound	4320-85-8	983	-	10937.8	8180.04	6754.48	26440.9	30681.6	29121.6	113311	171900	179598
NMW0010	66	39	132.094	C10H12	Dicyclopentadiene	Hydrocarbons	77-73-6	1003	-	0	0	0	22372.9	14753.3	15088.1	40255.2	39856.8	53829.6
XMW0028	97	96	125.12	C8H15N	Pyridine, 2,3,4,5-tetrahydro-6-propyl-	Heterocyclic compound	1604-01-9	1028	-	7252.13	6416.58	5661.33	5749.59	6858.91	5161.21	7389.23	8035.98	9648.31
XMW0417	79	93	136.125	C10H16	Cyclohexene, 4-methyl-1-(1-methylethenyl)-	Hydrocarbons	586-67-4	1073	-	43401.9	37725.6	31515.3	38016.6	44260.7	65976.8	98428.8	88575.3	104082
KMW0277	97	98	154.082	C9H14S	Thiophene, 2-pentyl-	Heterocyclic compound	4861-58-9	1170	fatty, chicken, cranberry, roasted hazelnut, corn, roasted barley, fermented, meaty, blood	188392	153880	110612	1.23581e+06	942600	909331	547316	569785	550528
KMW0278	111	126	126.014	C6H6OS	Ethanone, 1-(2-thienyl)-	Heterocyclic compound	88-15-3	1092	sulfury, nutty, hazelnut, walnut	345486	268122	232149	249285	251493	220896	154829	186262	176020
WMW0062	55	68	142.136	C9H18O	3-Nonen-1-ol, (Z)-	Alcohol	10340-23-5	1156	fresh, waxy, green, melon, rind, tropical, mushroom	114181	75860.3	72970.3	302536	243160	247213	173926	193452	178270
XMW0681	69	41	152.12	C10H16O	6-Octenal, 7-methyl-3-methylene-	Aldehyde	55050-40-3	1147	juicy, aldehydic, lemon grass, floral, lemon, bois, rose	186000	157449	111436	1.36167e+06	1.08033e+06	1.05363e+06	637713	637713	599822
XMW1138	69	41	154.136	C10H18O	6-Octen-1-ol, 7-methyl-3-methylene-	Terpenoids	13066-51-8	1195	-	7.41941e+06	6.22498e+06	5.60267e+06	5.96126e+06	5.97775e+06	5.27622e+06	4.16273e+06	4.48618e+06	4.29812e+06
XMW1401	82	67	184.146	C11H20O2	n-Valeric acid cis-3-hexenyl ester	Ester	35852-46-1	1237	green, fruity, apple, pear, kiwi, unripe, banana, tropical	4.54752e+06	3.68626e+06	3.39889e+06	3.24234e+06	3.09989e+06	2.77319e+06	2.21021e+06	2.35315e+06	2.2216e+06
NMW0101	121	136	168.115	C10H16O2	Ascaridole	Terpenoids	512-85-6	1244	-	381558	292690	250902	263047	239739	219102	172141	188088	181462
XMW1240	99	70	186.162	C11H22O2	Hexanoic acid, 2-methylbutyl ester	Ester	2601-13-0	1247	ethereal	790783	620754	547698	554724	515476	460520	358948	393765	374119
XMW0586	126	57	184.219	C13H28	Dodecane, 5-methyl-	Hydrocarbons	17453-93-9	1255	-	957661	740325	634472	678597	624086	567546	429542	472675	455311
KMW0433	134	133	134.073	C9H10O	Phenol, 4-(2-propenyl)-	Aromatics	501-92-8	1255	phenol, medicinal, herbal	129017	101328	86095.3	89367.1	82049.1	76336.8	54532.1	62903	61961.1
KMW0435	41	55	154.136	C10H18O	2-Decenal, (Z)-	Aldehyde	2497-25-8	1252	tallow	28266.8	23027.4	22336.2	34823.1	22906.2	24299.5	105106	96208.8	162821
XMW0746	159	118	220.183	C15H24O	(1R,2R,4S,6S,7S,8S)-8-Isopropyl-1-methyl-3-methylenetricyclo[4.4.0.02,7]decan-4-ol	Terpenoids	124753-76-0	1586	-	0	0	0	334031	533221	744671	1.08991e+06	1.12153e+06	1.10973e+06
XMW0244	121	161	194.167	C13H22O	2-Butanone, 4-(2,6,6-trimethyl-1-cyclohexen-1-yl)-	Ketone	17283-81-7	1433	earthy, woody, mahogany, orris, dry, amber	303020	207173	210006	4.25928e+06	3.73866e+06	7.70037e+06	1.84521e+07	2.02676e+07	1.83996e+07
KMW0570	41	70	182.167	C12H22O	2-Dodecenal, (E)-	Aldehyde	20407-84-5	1468	citrus, metallic, mandarin, orange, waxy, aldehydic	689449	343502	306212	3.23826e+07	5.0393e+07	6.1193e+07	8.87689e+07	8.5621e+07	8.26628e+07
NMW0201	71	42	177.115	C11H15NO	Phenmetrazine	Heterocyclic compound	134-49-6	1462	-	72536.5	37810.8	31764.4	4.40633e+06	6.85704e+06	8.33425e+06	1.22569e+07	1.17601e+07	1.14242e+07
XMW0204	57	41	226.266	C16H34	Dodecane, 5,8-diethyl-	Hydrocarbons	24251-86-3	1572	-	3904.73	3802.13	2970.88	71073.8	50847.9	69314.8	57250.3	52648.9	44237.9
D265	97	41	181.183	C12H23N	Dodecanenitrile	Nitrogen compounds	2437-25-4	1490	citrus, orange, peel, metallic, spicy	550477	344825	359114	416766	390653	380833	453454	409915	411176
D448	81	98	210.126	C12H18O3	Furfuryl heptanoate	Ester	39481-28-2	1480	green	194395	159588	141226	4.28453e+06	2.97754e+06	3.59237e+06	2.3536e+06	2.17249e+06	1.9126e+06
D244	161	105	222.198	C15H26O	(3S,3aR,3bR,4S,7R,7aR)-4-Isopropyl-3,7-dimethyloctahydro-1H-cyclopenta[1,3]cyclopropa[1,2]benzen-3-ol	Terpenoids	23445-02-5	1515	spicy, minty	34177.7	13842	10188.7	1.04073e+07	1.81916e+07	2.20228e+07	3.20372e+07	3.08723e+07	3.0953e+07
KMW0614	119	105	204.188	C15H24	Cubenene	Terpenoids	29837-12-5	1532	spicy, fruity, mango	0	0	0	43617	91707.3	133157	173319	155560	160468
WMW0050	111	137	180.115	C11H16O2	2(4H)-Benzofuranone, 5,6,7,7a-tetrahydro-4,4,7a-trimethyl-, (R)-	Heterocyclic compound	17092-92-1	1532	musky, coumarin	0	0	0	10002	23068	37110	48247	42484	42133
XMW1351	136	121	204.188	C15H24	Dauca-4(11),8-diene	Terpenoids	395070-76-5	1532	-	0	0	0	7439.24	16839.1	22574.7	45102.4	40697.9	47624.9
w11	69	81	192.151	C13H20O	3,5,9-Undecatrien-2-one, 6,10-dimethyl-, (E,Z)-	Ketone	13927-47-4	1535	-	0	0	0	37292.2	69377.7	75926.1	217924	202941	264505
KMW0634	208	193	208.11	C12H16O3	Benzene, 1,2,3-trimethoxy-5-(1-propenyl)-, (E)-	Aromatics	5273-85-8	1654	spicy, flowery	17064	15860.5	15825.8	7935.67	7578	5683.11	6297.88	5468.54	6778
KMW0637	99	71	184.146	C11H20O2	2H-Pyran-2-one, 6-hexyltetrahydro-	Ester	710-04-3	1609	creamy, fatty, coconut, fruity, peach, waxy	72144.7	32305.6	27777.8	708320	495013	521672	697504	612712	557010
NMW0263	130	131	174.116	C11H14N2	GrAmine	Heterocyclic compound	87-52-5	1620	-	0	0	0	2775.18	4680	5099.27	7650.48	8521.67	8185.48
D241	69	41	222.198	C15H26O	3-Cyclohexene-1-methanol, .alpha.,4-dimethyl-.alpha.-(4-methyl-3-pentenyl)-, [R-(R*,R*)]-	Terpenoids	23178-88-3	1625	-	0	0	0	27143	54455	63139	108353	103673	114696
XMW0749	67	81	222.235	C16H30	8-Hexadecyne	Hydrocarbons	19781-86-3	1695	-	427597	429664	411280	1.05345e+06	947948	1.00053e+06	1.01379e+06	967147	952808
NMW0303	132	104	175.111	C10H13N3	Debrisoquine	Heterocyclic compound	1131-64-2	1704	-	0	0	0	11156	23343	27321	49137	45042	45124
KMW0681	93	55	218.167	C15H22O	2,6,11-Dodecatrienal, 2,6-dimethyl-10-methylene-	Terpenoids	60066-88-8	1695	orange, sweet, fresh, waxy, juicy	0	0	0	39630.6	52317.5	52650.9	91776.9	74752	84650.4
XMW0140	183	198	198.141	C15H18	Naphthalene, 1,6-dimethyl-4-(1-methylethyl)-	Terpenoids	483-78-3	1674	-	3506.59	1766.94	1549.24	296817	244694	295837	371401	360668	323869
NMW0367	167	166	167.073	C12H9N	Carbazole	Heterocyclic compound	86-74-8	1837	-	0	0	0	3040.96	2645.92	2987	5832.42	5923.42	6059.88
XMW0395	196	77	196.1	C13H12N2	Methanone, diphenyl-, hydrazone	Nitrogen compounds	5350-57-2	1903	-	320908	151464	124778	982438	931997	931296	841185	761085	754089
XMW0840	123	84	206.153	C11H18N4	6-Methyl-2-(piperidin-1-ylmethyl)-4-pyrimidinylAmine	Heterocyclic compound	112860-60-3	1918	-	0	0	0	2874.79	3545.86	4884.2	23704.4	16847.8	23338.4
NMW0403	184	41	254.109	C12H18N2O2S	Thiamylal	Heterocyclic compound	77-27-0	1928	-	73929.8	34322.4	27948	238907	225276	226855	195222	177178	169335
KMW0057	57	41	86.073	C5H10O	2-Penten-1-ol, (Z)-	Alcohol	1576-95-0	768	green, phenol, nasturtium, ethereal, medicinal, aldehydic, cherry, narcissus, metallic, fruity	97693.5	56135.7	74296.8	38457.2	45617.2	46049.2	37191.8	32513.2	25802
KMW0068	69	39	98.073	C6H10O	3-Hexenal, (Z)-	Aldehyde	6789-80-6	800	green, fatty, grassy, weedy, fruity, apple	76071.9	64577.1	53394.9	84972.3	124449	141938	480131	484968	651077
KMW0079	71	41	114.141	C8H18	Octane	Hydrocarbons	111-65-9	800	gasoline	206503	181272	154551	331713	518766	576393	2.75862e+06	2.67405e+06	3.74295e+06
KMW0066	44	56	100.089	C6H12O	Hexanal	Aldehyde	66-25-1	801	aldehyde, grassy, green, leafy, vinegar	1482417	1319139	1085863	2382758	3686395	4087618	18657893	18268150	24716168
XMW0713	82	110	110.073	C7H10O	2-Cyclohexen-1-one, 3-methyl-	Ketone	1193-18-6	1075	nutty, caramel, phenol, cherry	181110	160245	131654	149256	149031	127656	80644	86615	80550
KMW0217	68	93	136.125	C10H16	D-Limonene	Terpenoids	5989-27-5	1030	citrus	57293.5	46199.4	38174.6	50604.1	36917.5	64532.2	168690	171691	175099
NMW0031	84	42	141.115	C8H15NO	Hygrine	Heterocyclic compound	496-49-1	1092	-	1.59151e+06	1.30691e+06	1.14469e+06	1.22479e+06	1.2584e+06	1.09948e+06	823424	938997	880094
XMW0914	95	110	110.048	C5H6N2O	Ethanone, 1-(1H-pyrazol-4-yl)-	Heterocyclic compound	25016-16-4	1156	-	1.34423e+06	1.07781e+06	771361	1.01987e+07	7.81503e+06	7.41799e+06	4.38847e+06	4.61766e+06	4.43799e+06
KMW0342	154	95	154.136	C10H18O	Citronellal	Terpenoids	106-23-0	1153	sweet, dry, floral, herbal, waxy, aldehydic, citrus	79458.4	61870.9	54588.4	340118	269443	265976	198036	211298	194424
KMW0373	105	77	150.068	C9H10O2	Benzoic acid, ethyl ester	Ester	93-89-0	1172	fruity, dry, musty, sweet, wintergreen	0	0	0	0	0	0	506647	559865	613554
NMW0074	79	91	152.12	C10H16O	Bicyclo[3.1.1]hept-2-ene-2-methanol, 6,6-dimethyl-	Terpenoids	515-00-4	1195	woody, minty	204044	164358	149765	158894	153514	138205	121064	126525	111217
XMW1325	57	71	170.167	C11H22O	4-Undecanone	Ketone	14476-37-0	1208	fruity	111204	95528.4	99415.7	88007	76935	72555	82418	90415	82862
XMW0237	57	71	184.219	C13H28	Decane, 5-ethyl-5-methyl-	Hydrocarbons	17312-74-2	1229	-	40144.8	30224.6	31981.8	26122.9	22918.4	20502.5	22003.7	24978.5	22765.2
KMW0434	41	137	152.12	C10H16O	2,6,6-trimethyl-1-Cyclohexene-1-carboxaldehyde	Terpenoids	432-25-7	1220	tropical, saffron, herbal, clean, rose, sweet, tobacco, damascone, fruity	0	0	0	4406	2411.38	2311.43	22640.8	16231.7	27348.1
D188	80	123	123.043	C5H5N3O	Pyrazinamide	Heterocyclic compound	98-96-4	1250	-	1.84854e+06	1.50486e+06	1.40002e+06	1.3349e+06	1.27488e+06	1.13762e+06	904571	962501	911379
KMW0490	99	41	156.115	C9H16O2	trans-3-Methyl-4-octanolide	Ester	39638-67-0	1288	spicy, coconut, clove, celery, incense	9812.11	7937.07	7116.82	6343.28	5144.76	5298.4	5411.52	5988.99	5895.67
XMW0956	119	84	194.131	C12H18O2	2-Cyclohexen-1-ol, 2-methyl-5-(1-methylethenyl)-, acetate, cis-	Ester	1205-42-1	1362	-	47436.7	15909.3	16440.9	12561.4	8985.4	19159.5	59897.4	56367.2	77327
NMW0155	163	178	178.136	C12H18O	Propofol	Phenol	2078-54-8	1364	mild, phenol	185826	60250.8	61902.5	29794	22498.3	35768.6	10603.5	10697.4	11247.6
w10	58	71	198.198	C13H26O	2-Undecanone, 6,10-dimethyl-	Ketone	1604-34-8	1408	dry, musty	36840	24820.8	25582.1	305062	236038	315958	415039	344651	284411
KMW0545	41	57	184.183	C12H24O	Dodecanal	Aldehyde	112-54-9	1409	soapy, waxy, aldehydic, citrus, green, floral	15898.4	11321.5	11302.7	21422	31144.4	34145.3	53398.4	52898	50900
XMW0819	161	105	204.188	C15H24	(1S,4S,4aR)-1-Isopropyl-4-methyl-7-methylene-1,2,3,4,4a,5,6,7-octahydronaphthalene	Terpenoids	157477-72-0	1463	-	668313	302872	253858	8.17981e+07	1.23726e+08	1.49328e+08	2.16408e+08	2.04819e+08	2.00574e+08
KMW0597	161	105	204.188	C15H24	.gamma.-Muurolene	Terpenoids	30021-74-0	1477	herbal, woody, spice	1.62303e+06	987654	1.0217e+06	7.81763e+06	1.84423e+07	2.16439e+07	3.45239e+07	3.03051e+07	3.2281e+07
XMW1356	57	71	226.266	C16H34	Dodecane, 2-methyl-6-propyl-	Hydrocarbons	55045-08-4	1483	-	180839	157050	144207	2.5242e+06	1.80905e+06	2.25339e+06	1.88827e+06	1.73952e+06	1.60367e+06
NMW0223	126	52	126.032	C6H6O3	1,2,4-Benzenetriol	Alcohol	533-73-3	1507	-	1.92438e+06	1.75698e+06	1.71921e+06	5.26882e+07	4.01108e+07	4.77648e+07	5.96633e+07	4.99075e+07	4.55492e+07
KMW0605	93	80	238.193	C15H26O2	Pentanoic acid, 1-ethenyl-1,5-dimethyl-4-hexenyl ester	Ester	10471-96-2	1510	fruity, lavender, apricot, citrus	299746	111257	92306.9	7.20349e+07	1.15826e+08	1.41268e+08	1.97228e+08	1.89441e+08	1.85348e+08
WMW0021	159	160	202.172	C15H22	trans-Calamenene	Terpenoids	73209-42-4	1529	-	3216.4	2137.99	2008.07	12279.6	22110.2	26807.7	17157.9	19375	19707.4
XMW0705	59	149	222.198	C15H26O	2-Naphthalenemethanol, 1,2,3,4,4a,5,6,8a-octahydro-.alpha.,.alpha.,4a,8-tetramethyl-, [2R-(2.alpha.,4a.alpha.,8a.beta.)]-	Terpenoids	473-16-5	1653	-	78389.6	28378	32129.8	40198.4	41484.4	34541.5	33566.6	32374.5	34737.7
XMW1167	109	67	220.183	C15H24O	(1R,3E,7E,11R)-1,5,5,8-Tetramethyl-12-oxabicyclo[9.1.0]dodeca-3,7-diene	Terpenoids	19888-34-7	1606	-	0	0	0	24297.5	26440.4	29542.5	46917.6	47827.6	52589.4
XMW1038	95	109	220.183	C15H24O	Longifolenaldehyde	Terpenoids	19890-84-7	1591	-	0	0	0	7232.32	10817.3	16726.4	25964.2	30093	24527.3
XMW1171	200	185	200.084	C13H12O2	Benzene, 1-methoxy-4-phenoxy-	Aromatics	1655-69-2	1632	-	0	0	0	4656	9505	8688	14468	13189.3	12999
NMW0270	105	77	182.073	C13H10O	Benzophenone	Ketone	119-61-9	1635	balsamic, rose, metallic, powdery, geranium	0	0	0	8190.44	17029.5	19443.6	43320.2	39379.9	45347.3
NMW0310	69	41	222.198	C15H26O	2,6,10-Dodecatrien-1-ol, 3,7,11-trimethyl-	Terpenoids	4602-84-0	1714	mild, fresh, sweet, linden, floral, angelica	2.02281e+06	1.86231e+06	1.66731e+06	5.80272e+06	5.12863e+06	5.45607e+06	5.07115e+06	4.89403e+06	4.66407e+06
XMW1163	107	77	200.051	C9H12O3S	Ethyl 2-hydroxybenzyl sulfone	Phenol	53380-27-1	1720	-	0	0	0	10812.4	7393.89	8505	8398	6698	8187
XMW0184	77	135	256.183	C18H24O	1-(1-Adamantyl)-1-phenylethanol	Aromatics	303797-64-0	1818	-	2462.9	2102.56	1475.19	212296	163439	186373	186528	172857	189476
KMW0058	68	59	170.131	C10H18O2	2H-Pyran-3-ol, 6-ethenyltetrahydro-2,2,6-trimethyl-	Heterocyclic compound	14049-11-7	1173	floral, honey	974736	790452	672577	730854	596519	568866	1.24218e+06	1.28636e+06	1.2547e+06
XMW1432	81	39	96.094	C7H12	2,4-Dimethyl 1,4-pentadiene	Hydrocarbons	4161-65-3	780	-	59241.1	54374.6	44815.1	102056	166413	180614	861097	828032	1.18353e+06
XMW0103	97	98	98.019	C5H6S	Thiophene, 3-methyl-	Heterocyclic compound	616-44-4	786	fatty, winey	1904.64	1538.77	1411.35	3171	5112.26	5099	19895.4	19118	26716
XMW0637	70	42	112.089	C7H12O	Cyclobutanone, 2,2,3-trimethyl-	Ketone	1449-49-6	847	-	86669.5	74577.6	58666.7	123934	207789	349793	1.0981e+06	1.21374e+06	1.16533e+06
WMW0187	45	69	102.104	C6H14O	2-Hexanol	Alcohol	626-93-7	801	chemical, winey, fruity, fatty, terpenic, cauliflower	387494	351555	280147	549046	820380	872627	3788984	3722705	5008892
XMW0279	67	45	114.104	C7H14O	E-1-Methoxy-4-hexene	Hydrocarbons	134777-60-9	801	-	303921	277093	231008	489368	773932	855447	3.98053e+06	3.94406e+06	5.45489e+06
KMW0070	91	106	106.078	C8H10	Benzene, 1,3-dimethyl-	Aromatics	108-38-3	866	plastic	17882	15779.8	12875	21059	23533.9	27963	28386	28070	25144
XMW1118	55	83	112.089	C7H12O	CyclohexanecarboxAldehyde	Aldehyde	2043-61-0	963	-	246564	239475	213436	250128	242909	204636	191261	204191	207335
XMW0100	71	57	156.188	C11H24	Octane, 5-ethyl-2-methyl-	Hydrocarbons	62016-18-6	986	-	1580.42	1489.87	1434.85	28880.2	30160.6	31640.7	156198	246022	271784
WMW0126	67	95	124.125	C9H16	1,3-Hexadiene, 3-ethyl-2-methyl-	Hydrocarbons	61142-36-7	1031	nutty	76385.5	56388.9	53573.7	56869.9	61568.2	77475.5	144219	149656	148743
XMW1218	58	43	172.146	C10H20O2	2-Nonanone, 3-(hydroxymethyl)-	Ketone	67801-33-6	1093	fresh, sweet, green, weedy, earthy, herbal	950241	800527	724512	762181	792799	694711	539940	621109	579209
D219	135	136	136.052	C8H8O2	BenzAldehyde, 4-methoxy-	Aldehyde	123-11-5	1251	sweet, powdery, mimosa, floral, hawthorn, balsamic	400891	303021	264815	276597	255629	234495	181166	198015	190257
XMW0693	69	41	182.131	C11H18O2	2,6-Octadienoic acid, 3,7-dimethyl-, methyl ester	Ester	2349-14-6	1323	-	21452.6	12968.2	13646.7	13431.9	11842	11002.1	32502.7	47620.3	47336.6
NMW0135	91	65	149.03	C8H7NS	Thiocyanic acid, phenylmethyl ester	Sulfur compounds	3012-37-1	1339	-	9129	5767.41	6120.22	9995	8332.99	11800.1	196175	178783	274361
NMW0198	156	141	156.094	C12H12	Naphthalene, 1,2-dimethyl-	Aromatics	573-98-8	1452	-	11002.8	9378.97	8027.01	38222.9	46007	53918.1	94076.6	88107.6	83136.2
WMW0051	177	91	192.151	C13H20O	β-Ionone	Terpenoids	14901-07-6	1491	floral, woody, sweet, fruity, berry, tropical, beeswax	3.46105e+06	2.05659e+06	2.32681e+06	9.90135e+06	7.38398e+06	1.72418e+07	5.93244e+07	5.2455e+07	4.38286e+07
D194	170	169	170.073	C12H10O	o-Hydroxybiphenyl	Phenol	90-43-7	1507	-	120165	62839	54157.8	3.46552e+06	2.76875e+06	3.15654e+06	3.91875e+06	3.35282e+06	3.05609e+06
XMW0388	161	122	204.188	C15H24	(4aR,8aR)-5,8a-dimethyl-3-propan-2-ylidene-1,2,4,4a,7,8-hexahydronaphthalene	Terpenoids	6813-21-4	1542	-	0	0	0	41112.3	111565	120539	203522	178737	177354
XMW0259	57	41	226.266	C16H34	Pentadecane, 2-methyl-	Hydrocarbons	1560-93-6	1563	-	0	0	0	7056.09	13347.9	13560.1	26260.3	29139.1	27033.4
WMW0059	105	77	204.115	C13H16O2	E-2-Hexenyl benzoate	Ester	76841-70-8	1588	-	0	0	0	123627	203273	295172	407571	408056	411571
XMW0940	107	79	188.12	C13H16O	Benzenemethanol, .alpha.-2-cyclohexen-1-yl-	Alcohol	5723-89-7	1598	-	0	0	0	489909	761636	992593	1.59347e+06	1.65674e+06	1.65872e+06
D215	151	194	238.193	C15H26O2	Daucol	Terpenoids	887-08-1	1638	-	355662	128945	143517	172154	182149	157834	186157	192002	194878
KMW0652	119	41	222.198	C15H26O	Cubenol	Terpenoids	21284-22-0	1642	spicy, herbal, green, tea	0	0	0	4588.6	9883.57	11533.4	30117.1	28328.2	32912.7
XMW1177	136	69	220.183	C15H24O	11,11-Dimethyl-4,8-dimethylenebicyclo[7.2.0]undecan-3-ol	Alcohol	79580-01-1	1646	-	273438	83014.2	95338.4	155371	155335	132129	119857	121972	120151
XMW1491	93	69	252.209	C16H28O2	Lavandulyl caproate	Ester	59550-36-6	1650	-	256376	94096.5	106218	119898	121406	103927	76738.1	72476	72216.5
NMW0313	137	180	180.079	C10H12O3	Phenol, 4-(3-hydroxy-1-propenyl)-2-methoxy-	Phenol	458-35-5	1669	-	1.29987e+06	1.11893e+06	1.14772e+06	4.59661e+07	3.69899e+07	4.39018e+07	4.06494e+07	4.02158e+07	3.16577e+07
XMW0510	45	41	242.261	C16H34O	2-Hexadecanol	Alcohol	14852-31-4	1702	-	3491	2269	2223	9525	8599	9098	10561	10672	10055
KMW0695	58	59	240.245	C16H32O	2-Hexadecanone	Ketone	18787-63-8	1804	fruity	0	0	0	2453.26	2537.06	3486.12	8232.41	6135.75	8263.31
D126	91	65	226.099	C15H14O2	Benzeneacetic acid, phenylmethyl ester	Ester	102-16-9	1818	sweet, floral, jasmin, cocoa	9700.48	3593.63	3425.04	373183	291767	336707	327678	293708	288241
XMW0756	55	41	266.261	C18H34O	13-Octadecenal, (Z)-	Aldehyde	58594-45-9	2007	waxy	80853	24923	22709	250971	233492	210847	190371	164130	169842
XMW0294	41	55	168.151	C11H20O	10-Undecenal	Aldehyde	112-45-8	1297	waxy, aldehydic, rose, mandarin, citrus, soapy, fatty	82016.6	72456.8	63240.8	962554	687255	905398	993877	888744	820562
NMW0750	45	43	132.079	C6H12O3	ParAldehyde	Aldehyde	123-63-7	776	sweet, aromatic	2.93062e+06	2.54887e+06	2.28904e+06	2.30623e+06	2.54055e+06	2.21608e+06	2.17256e+06	2.45248e+06	2.25772e+06
NMW0756	45	57	90.068	C4H10O2	1,3-Butanediol	Alcohol	107-88-0	787	-	432366	394607	321730	612756	862020	942806	3.8109e+06	3.73655e+06	5.00732e+06
w28	44	72	100.052	C5H8O2	3(2H)-Furanone, dihydro-2-methyl-	Heterocyclic compound	3188-00-9	810	sweet, solvent, bread, buttery, nutty	95518.1	75760.6	75836.8	21738.4	29189.3	27969.9	40191.1	48592.4	32480.5
XMW0894	57	84	128.157	C9H20	Hexane, 3-ethyl-2-methyl-	Hydrocarbons	16789-46-1	845	-	146932	122670	114558	211532	310606	506983	1.46999e+06	1.62707e+06	1.57979e+06
D373	79	77	112.089	C7H12O	2,4-Heptadien-1-ol, (E,E)-	Alcohol	33467-79-7	1004	green, fruity, nutty, cheese	3245.78	2955.05	2574.91	10237	9381.09	8582.84	29093.5	28953.3	40744.1
XMW0441	42	103	102.994	C2H2ClN3	1H-1,2,4-Triazole, 3-chloro-	Heterocyclic compound	6818-99-1	1237	-	1.45917e+06	1.21951e+06	1.17005e+06	1.09646e+06	1.0456e+06	957289	779316	819231	776585
NMW0033	95	67	95.037	C5H5NO	2(1H)-Pyridinone	Heterocyclic compound	142-08-5	1094	-	5.876e+06	4.83351e+06	4.28291e+06	4.42143e+06	4.54429e+06	3.99308e+06	2.8325e+06	3.30586e+06	3.09067e+06
KMW0348	149	150	150.116	C9H14N2	Pyrazine, 3,5-diethyl-2-methyl-	Heterocyclic compound	18138-05-1	1162	nutty, meaty, vegetable	0	0	0	0	0	0	49183.4	54441.4	67626.3
D457	97	69	200.178	C12H24O2	1-Hexanol, 5-methyl-2-(1-methylethyl)-, acetate	Ester	40853-55-2	1265	-	12049.5	6630.07	5125.73	19071	10982.9	13240.6	62193.6	58106.7	102991
D191	110	95	166.099	C10H14O2	2-Hexanoylfuran	Heterocyclic compound	14360-50-0	1239	sweet, fruity, ketonic, green, apricot, peach	2.16432e+07	1.69584e+07	1.46588e+07	1.51865e+07	1.38447e+07	1.25779e+07	9.61921e+06	1.05053e+07	1.00515e+07
XMW0662	142	141	142.078	C11H10	Naphthalene, 2-methyl-	Aromatics	91-57-6	1297	sweet, floral, woody	1244.36	867.206	938.618	14732.6	10972.5	15382.4	16904.1	15257.2	11443
XMW1113	99	55	210.118	C9H20FO2P	2-Octyl methylphosphonofluoridate	Ester	22925-97-9	1306	-	10486.6	8553.34	8477.45	8275.83	7066.51	6652.51	17568	17999	15175.8
NMW0137	142	69	142.027	C6H6O4	4H-Pyran-4-one, 5-hydroxy-2-(hydroxymethyl)-	Heterocyclic compound	501-30-4	1462	-	18453.8	15663.1	10097	131878	165032	190060	378690	362378	344368
D334	172	101	214.157	C12H22O3	n-Hexylacetoacetic acid ethyl ester	Ester	29214-60-6	1453	fruity, jasmin, waxy, herbal	0	0	0	9844.13	14872	19794.5	28999.7	26547.7	26583
w21	95	82	166.099	C10H14O2	2H-Pyran-2-one, 6-pentyl-	Heterocyclic compound	27593-23-3	1453	tonka, lactonic, coconut, creamy, fatty, waxy	180096	100424	77398.9	1.49306e+07	2.40373e+07	2.94939e+07	4.5098e+07	4.25282e+07	4.16685e+07
XMW1435	91	119	222.162	C14H22O2	(6,6-dimethyl-2-bicyclo[3.1.1]hept-2-enyl)methyl 2-methylpropanoate	Ester	29021-37-2	1466	fruity, woody, pine	612492	303199	255047	5.13977e+07	8.21077e+07	1.00477e+08	1.52433e+08	1.43e+08	1.40288e+08
KMW0577	97	68	168.115	C10H16O2	2H-Pyran-2-one, 5,6-dihydro-6-pentyl-	Heterocyclic compound	54814-64-1	1501	coconut, dried fig	2.03193e+06	1.81213e+06	1.61403e+06	4.80438e+07	3.65067e+07	4.21111e+07	5.28943e+07	4.42901e+07	3.99852e+07
WMW0130	41	55	210.235	C15H30	1-Pentadecene	Hydrocarbons	13360-61-7	1492	-	0	0	0	1.06737e+06	1.16404e+06	1.02508e+06	2.42348e+06	1.98015e+06	1.83975e+06
KMW0595	119	93	204.188	C15H24	1,3-Cyclohexadiene, 5-(1,5-dimethyl-4-hexenyl)-2-methyl-, [S-(R*,S*)]-	Terpenoids	495-60-3	1495	spice, fresh, sharp	67182.1	49897.3	47892.1	1.49642e+07	2.29982e+07	3.08219e+07	5.01221e+07	4.84742e+07	4.5479e+07
KMW0604	121	93	204.188	C15H24	(1S,2E,6E,10R)-3,7,11,11-Tetramethylbicyclo[8.1.0]undeca-2,6-diene	Terpenoids	24703-35-3	1495	green, woody, weedy	12303.8	8939.63	8760.47	1.30797e+06	1.97696e+06	2.47951e+06	3.64869e+06	3.94136e+06	3.62987e+06
KMW0619	69	71	224.178	C14H24O2	Butanoic acid, 3,7-dimethyl-2,6-octadienyl ester, (E)-	Ester	106-29-6	1562	sweet, fruity, rose, waxy, raspberry, tropical	0	0	0	285639	520996	524842	901914	957803	888137
D177	110	95	220.183	C15H24O	(1aR,1bS,2aS,5S,5aS,7aS)-2,2,5,7a-Tetramethyldecahydrocyclopenta[2',3']cyclobuta[1',2':3,4]benzo[1,2-b]oxirene	Terpenoids	104188-24-1	1549	-	0	0	0	12604.5	33915.8	35979.8	57126.1	50391.9	51306.2
XMW1336	91	92	207.09	C11H13NO3	N-Benzyloxy-2-carbomethoxyaziridine	Heterocyclic compound	53084-33-6	1550	-	0	0	0	66226.3	128941	154076	287710	264826	273667
KMW0642	57	71	226.266	C16H34	Hexadecane	Hydrocarbons	544-76-3	1600	alkane	437749	325528	315960	3.8313e+06	2.82649e+06	2.98894e+06	3.95619e+06	3.38768e+06	3.00961e+06
NMW0277	132	150	234.089	C13H14O4	(S)-4-(1-Acetoxyallyl)phenyl acetate	Ester	52946-22-2	1650	-	58913	21812	25011	28454	28860	27006	20760	15320	15977
XMW0425	158	157	158.084	C10H10N2	6-Quinolinamine, 2-methyl-	Heterocyclic compound	65079-19-8	1650	-	131566	59848.7	63328.8	59525.5	59722.5	49432.6	41990.8	41972.9	43622.2
D404	139	67	196.146	C12H20O2	Hexahydro-3-butylphthalide	Heterocyclic compound	3553-34-2	1653	-	166838	60040.8	66832.5	94604.4	97017.6	82521.2	75242.4	75884.1	76915.7
NMW0317	151	166	166.097	C6H10N6	Cyromazine	Heterocyclic compound	66215-27-8	1753	-	786.319	647.644	469.056	14584.9	11060	12647.8	9343.81	8792.48	7650.12
KMW0699	57	71	254.297	C18H38	Octadecane	Hydrocarbons	593-45-3	1800	alkane	161973	62677.6	56368.4	376884	317276	327460	320049	284712	269183
NMW0359	69	41	236.178	C15H24O2	3,7,11-Trimethyl-dodeca-2,6,10-trienoic Acid	Acid	7548-13-2	1822	-	0	0	0	58046.1	44305.1	53567	65944.8	50303.4	53077.9
XMW0754	135	107	218.167	C15H22O	Methanol, (cyclohexyl)(2,3-dimethylphenyl)-	Alcohol	349498-47-1	1842	-	4566.86	2667.01	1738.88	128253	102002	109161	149473	117741	139453
NMW0427	164	121	164.059	C8H8N2O2	Ricinine	Heterocyclic compound	524-40-3	2011	-	2798.99	2431.71	2173.95	9120.38	10254.8	12003.2	12451	12777.5	12653.7
NMW0437	69	41	290.261	C20H34O	(E,E)-3,7,11,15-tetramethyl-1,6,10,14-Hexadecatetraen-3-ol	Terpenoids	1113-21-9	2034	mild, floral, rose, balsamic	3004.36	2529	2072.04	16783.3	15970	18629	24117	25847	26511
NMW0439	257	272	272.25	C20H32	(4aS,10aS)-7-Isopropyl-1,1,4a-trimethyl-1,2,3,4,4a,5,6,9,10,10a-decahydrophenanthrene	Terpenoids	41577-36-0	2036	-	11008	4932	4116	33057	35924	41815	46136	48104	48701
NMW0441	91	92	272.25	C20H32	(4aS,4bS,10aS)-7-Isopropyl-1,1,4a-trimethyl-1,2,3,4,4a,4b,5,9,10,10a-decahydrophenanthrene	Terpenoids	122712-77-0	2040	-	8588	3657	3474	28956	30814	36360	40755	46322	40501
NMW0446	230	201	230.058	C13H10O4	Visnagin	Heterocyclic compound	82-57-5	2055	-	27280.1	10216.9	8414.87	84431.1	100550	127070	165086	163345	162959
WMW0222	41	55	168.188	C12H24	1-Dodecene	Hydrocarbons	112-41-4	1190	-	2.06613e+06	1.74896e+06	1.58749e+06	1.70356e+06	1.68464e+06	1.54573e+06	1.20794e+06	1.28846e+06	1.22872e+06
KMW0061	73	56	116.084	C6H12O2	Isobutyl acetate	Ester	110-19-0	772	sweet, fruity, ethereal, banana, tropical	2.56767e+06	2.21954e+06	1.98051e+06	2.03723e+06	2.2874e+06	2.05703e+06	1.77356e+06	2.15286e+06	2.00625e+06
XMW0495	82	39	112.052	C6H8O2	Dehydromevalonic lactone	Ester	2381-87-5	1169	-	424762	394467	283135	2.7972e+06	2.17676e+06	2.071e+06	1.32704e+06	1.39927e+06	1.28673e+06
XMW0917	83	55	140.12	C9H16O	3-Nonen-5-one	Ketone	82456-34-6	1052	-	1.64941e+06	1.47043e+06	1.19575e+06	1.50106e+06	1.44137e+06	1.30092e+06	1.06262e+06	1.16004e+06	1.11182e+06
XMW1337	57	71	184.219	C13H28	Nonane, 3-methyl-5-propyl-	Hydrocarbons	31081-18-2	1185	-	209884	173044	157553	174474	173197	160820	134573	149245	148808
D197	67	109	152.12	C10H16O	3-Oxatricyclo[4.1.1.0(2,4)]octane, 2,7,7-trimethyl-	Terpenoids	1686-14-2	1095	green	2.44188e+06	2.03811e+06	1.84202e+06	1.78907e+06	1.84337e+06	1.61564e+06	1.19506e+06	1.36893e+06	1.27281e+06
XMW0933	119	134	194.131	C12H18O2	Bicyclo[3.1.1]hept-2-en-6-ol, 2,7,7-trimethyl-, acetate, [1S-(1.alpha.,5.alpha.,6.beta.)]-	Ester	50764-55-1	1239	-	182511	139941	120351	129611	117820	107567	86561.1	93451.5	91905.2
XMW0533	147	148	148.035	C9H8S	3-Methylbenzothiophene	Heterocyclic compound	1455-18-1	1315	-	148606	408203	130391	136738	157357	124096	408177	136682	166192
NMW0104	69	41	154.136	C10H18O	2,6-Octadien-1-ol, 3,7-dimethyl-	Terpenoids	624-15-7	1260	-	25533.5	22663.1	19327.8	31511.4	21750.7	23927.6	110453	99264.4	173284
NMW0138	149	150	150.032	C8H6O3	Piperonal	Aldehyde	120-57-0	1334	heliotrope, flowery, sweet, powdery, coconut, vanilla	9811.26	7546.01	7173.39	7316.71	5665.61	9551.85	193748	196108	281592
D102	105	77	162.104	C11H14O	1-Pentanone, 1-phenyl-	Ketone	1009-14-9	1374	balsamic, valerian	6578.05	6297.01	4748.24	1306.59	3872.62	4153.37	20058.3	21897	33747.2
NMW0180	122	78	122.048	C6H6N2O	Niacinamide	Amine	98-92-0	1419	-	0	0	0	8842.66	15808.3	19348.1	61019.4	69065.3	65654.8
XMW1129	107	79	180.079	C10H12O3	Ethyl mandelate	Ester	774-40-3	1421	-	35096.4	16589.9	16152.1	299447	270225	537227	1.23778e+06	1.32643e+06	1.22669e+06
w38	161	69	204.188	C15H24	1H-3a,7-Methanoazulene, octahydro-3,8,8-trimethyl-6-methylene-, [3R-(3.alpha.,3a.beta.,7.beta.,8a.alpha.)]-	Terpenoids	546-28-1	1421	-	1590.84	1390.74	1202.7	19978.7	42195	54238.3	121355	112782	113921
D255	117	158	158.084	C10H10N2	Quinoxaline, 2,3-dimethyl-	Heterocyclic compound	2379-55-7	1428	fatty, earthy	6387.55	5699.11	4989.51	93505.3	85758	168452	387134	423016	385811
XMW0970	153	168	168.042	C8H8O4	Ethanone, 1-(2,3,4-trihydroxyphenyl)-	Ketone	528-21-2	1453	-	0	0	0	47947.5	70069.9	89121.6	165648	154854	138581
KMW0589	93	80	204.188	C15H24	Humulene	Terpenoids	6753-98-6	1454	woody	1.70061e+06	808265	678225	1.53932e+08	2.41241e+08	2.91011e+08	4.2956e+08	4.06647e+08	3.9961e+08
NMW0218	58	59	165.115	C10H15NO	Hordenine	Amine	539-15-1	1495	-	1.30251e+06	1.24202e+06	1.15587e+06	2.32317e+07	1.80903e+07	2.08112e+07	2.63926e+07	2.18493e+07	1.98121e+07
XMW0165	81	41	222.198	C15H26O	Cyclohexanol, 3-ethenyl-3-methyl-2-(1-methylethenyl)-6-(1-methylethyl)-, [1R-(1.alpha.,2.alpha.,3.beta.,6.alpha.)]-	Terpenoids	35727-45-8	1701	-	181546	153633	122573	449318	425291	437814	477956	448794	436850
NMW0253	168	153	168.042	C8H8O4	Vanillic acid	Acid	121-34-6	1571	dairy, milky, custard, creamy, powdery, vanilla, beany	0	0	0	9907.44	6634.81	11457.1	15637	14051.6	11869.1
w05	69	41	220.183	C15H24O	2,6,10-Dodecatrienal, 3,7,11-trimethyl-	Terpenoids	19317-11-4	1656	floral, minty	0	0	0	13237.5	23365.5	26700.9	44551.3	46138.8	44096.6
WMW0096	83	55	228.245	C15H32O	n-Pentadecanol	Alcohol	629-76-5	1778	-	1522	1038.82	1119.21	40817	31009	39342	57327	50259	47974
D291	83	55	230.116	C12H22S2	Dicyclohexyldisulphide	Sulfur compounds	2550-40-5	1863	alliaceous, onion, eggy, nut skin, coffee, clam, crab	0	0	0	216306	186259	248430	221829	240685	161471
NMW0447	98	70	246.173	C15H22N2O	Mepivacaine	Heterocyclic compound	96-88-8	2063	-	936.559	774.229	873.011	3836.83	4462.26	5173.02	6297.63	6652.7	6561.72
D349	41	55	236.214	C16H28O	8-Cyclohexadecen-1-one	Ketone	3100-36-5	2072	musky, laundered cloth, dry balsamic, waxy, animalic, floral, tobacco	21458.9	8906.27	8111.58	70785.8	83362.8	107269	125604	127483	123283
WMW0036	272	229	272.25	C20H32	(4aS,4bR,10aS)-7-Isopropyl-1,1,4a-trimethyl-1,2,3,4,4a,4b,5,6,10,10a-decahydrophenanthrene	Terpenoids	35241-40-8	2080	-	109007	41356.9	33774	346437	419245	529279	682693	665964	655583
KMW0723	41	55	282.256	C18H34O2	Oleic Acid	Acid	112-80-1	2141	faint, fatty, waxy, lard, fried	929626	808268	826671	1.34298e+06	1.49576e+06	1.33225e+06	873696	807113	839970
NMW0455	213	228	228.079	C14H12O3	2H,8H-Benzo[1,2-b:3,4-b']dipyran-2-one, 8,8-dimethyl-	Heterocyclic compound	523-59-1	2085	-	89998.1	34439.6	28336.9	301103	357429	453309	574950	564048	555727
KMW0036	100	71	100.089	C6H12O	3-Hexanone	Ketone	589-38-8	784	sweet, fruity, waxy, rummy, grape	9362.66	8234.32	7681.44	18259.6	28821.5	30887.5	142747	138530	206685
XMW0180	55	45	130.063	C6H10O3	2-Propenoic acid, 2-methoxyethyl ester	Ester	3121-61-7	851	-	247795	210170	167766	338803	516608	879344	2.80252e+06	3.00754e+06	2.9433e+06
KMW0102	56	43	102.104	C6H14O	1-Hexanol	Alcohol	111-27-3	868	ethereal, fusel, oily, fruity, alcoholic, sweet, green	151304	126834	108726	31357.9	56072.9	50813.9	453735	236866	796925
XMW0659	91	92	134.11	C10H14	Benzene, n-butyl-	Aromatics	104-51-8	1054	-	308598	231313	168909	233152	279188	389978	1.29914e+06	1.2457e+06	1.50048e+06
NMW0034	81	69	152.12	C10H16O	Fenchone	Terpenoids	1195-79-5	1096	herbal, cedar leaf, bitter, thuja, camphor, earthy, woody	1.71348e+06	1.42575e+06	1.27979e+06	1.28665e+06	1.31624e+06	1.1507e+06	855620	981365	926012
KMW0338	83	55	140.12	C9H16O	2-Nonenal, (E)-	Aldehyde	18829-56-6	1162	fatty, green, cucumber, aldehydic, citrus	392267	316110	225241	3.0288e+06	2.34808e+06	2.27674e+06	1.38467e+06	1.43653e+06	1.37396e+06
XMW0602	71	57	184.219	C13H28	Undecane, 5,7-dimethyl-	Hydrocarbons	17312-83-3	1190	-	55337	51991.4	41759.5	46346.8	55873.6	43128.9	32826.4	36927.4	34587.2
D355	69	41	149.12	C10H15N	2,6-Octadienenitrile, 3,7-dimethyl-, (Z)-	Nitrogen compounds	31983-27-4	1231	citral, lemon, aldehydic, metallic	2.36606e+06	1.92689e+06	1.80847e+06	1.71982e+06	1.64831e+06	1.47709e+06	1.1887e+06	1.25876e+06	1.19933e+06
KMW0499	99	71	99.014	C4H5NS	4-Methylthiazole	Heterocyclic compound	693-95-8	818	nutty, green, vegetable, tomato	501000	420157	405846	175452	227557	237747	183738	257853	230362
XMW0372	57	41	212.25	C15H32	Tridecane, 4,8-dimethyl-	Hydrocarbons	55030-62-1	1384	-	14733	7672	6364	52641	67475	87047	118195	113994	102248
NMW0169	126	52	126.032	C6H6O3	1,2,3-Benzenetriol	Phenol	87-66-1	1385	-	10390.9	8421.51	6322.66	13462.9	13333.5	9558.86	13259.9	13402.4	12990.3
XMW0618	88	55	198.162	C12H22O2	Ethyl 9-decenoate	Ester	67233-91-4	1388	fruity, fatty	19400.9	16703.1	11249.8	11714	11981.4	5545.05	6909.52	5679.44	6611.96
XMW1256	119	121	192.151	C13H20O	2-Butanone, 4-(2,6,6-trimethyl-1,3-cyclohexadien-1-yl)-	Ketone	20483-36-7	1424	floral	25996.6	12349.2	11964.7	206305	192109	382706	857982	941687	852645
XMW0250	119	134	176.12	C12H16O	1-Pentanone, 1-(4-methylphenyl)-	Ketone	1671-77-8	1440	-	8613.64	3310.07	3466.05	5.96588e+06	1.55642e+07	1.90194e+07	3.08471e+07	3.04975e+07	2.89788e+07
XMW0133	123	124	208.146	C13H20O2	6-Methyl-6-(5-methylfuran-2-yl)heptan-2-one	Ketone	50464-95-4	1433	-	21176.9	17180.9	21421.6	79966.8	72844.2	128143	302519	332846	303177
NMW0212	104	133	133.053	C8H7NO	2H-Indol-2-one, 1,3-dihydro-	Heterocyclic compound	59-48-3	1487	-	551197	336510	351340	500331	693026	728460	997767	966282	946629
XMW1476	135	77	164.084	C10H12O2	1-Propanone, 1-(4-methoxyphenyl)-	Ketone	121-97-1	1513	musty, anisic	24547.5	10249.2	7360.02	6.84971e+06	1.13286e+07	1.39635e+07	2.06246e+07	1.94948e+07	1.89961e+07
XMW0265	57	71	240.282	C17H36	Tetradecane, 2,6,10-trimethyl-	Hydrocarbons	14905-56-7	1539	-	51962.6	36916.2	32309.7	36864.8	29683.6	20871.1	28665	26633.5	28976.9
D317	121	108	208.183	C14H24O	2-Buten-1-ol, 2-ethyl-4-(2,2,3-trimethyl-3-cyclopenten-1-yl)-	Alcohol	28219-61-6	1559	woody, sandalwood, greasy, oily, waxy	0	0	0	81529.3	144203	154377	264647	295737	255454
WMW0075	41	69	222.198	C15H26O	1,6,10-Dodecatrien-3-ol, 3,7,11-trimethyl-	Terpenoids	7212-44-4	1563	floral, green, waxy, citrus, woody	0	0	0	102191	195977	198351	349481	376446	351173
XMW0027	161	122	222.198	C15H26O	Ledol	Terpenoids	577-27-5	1565	-	0	0	0	130232	236110	240736	430637	470402	413392
NMW0243	162	161	162.068	C10H10O2	4-MethoxycinnamAldehyde	Aldehyde	1963-36-6	1566	spicy, cinnamon, sweet, cherry, vanilla, floral	0	0	0	26700.5	47947.1	51154.2	88467.6	96882.3	85717.5
XMW0639	79	91	202.172	C15H22	1,4-Methanobenzocyclodecene, 1,2,3,4,4a,5,8,9,12,12a-decahydro-	Terpenoids	74708-73-9	1567	-	8392.7	3028.11	2688.98	642290	462193	653236	485853	450822	339660
KMW0633	55	83	200.214	C13H28O	n-Tridecan-1-ol	Alcohol	112-70-9	1577	musty	11269.9	8743.75	8382.61	533071	394996	584790	697958	662159	540855
D432	67	82	226.193	C14H26O2	8-Dodecen-1-ol, acetate, (E)-	Ester	38363-29-0	1602	-	14040.8	7129.34	6515.28	188675	162014	186359	235738	205719	189961
D428	119	91	220.183	C15H24O	6-Methyl-2-(4-methylcyclohex-3-en-1-yl)hepta-1,5-dien-4-ol	Terpenoids	38142-56-2	1608	-	0	0	0	69053	110056	138469	239035	239771	247375
KMW0661	109	119	222.198	C15H26O	.alpha.-Bisabolol	Terpenoids	515-69-5	1684	mild, floral, peppery, balsamic, clean	0	0	0	170329	225351	198401	228269	272395	265911
XMW1258	133	119	252.173	C15H24O3	Acetic acid, (4,6,8,9-tetramethyl-3-oxabicyclo[3.3.1]non-6-en-1-yl)methyl ester	Ester	309722-81-4	1667	-	11871.9	7640.65	9523.5	219536	200098	222492	188765	171254	149229
D399	55	82	212.214	C14H28O	cis-9-Tetradecen-1-ol	Alcohol	35153-15-2	1666	-	4.40528e+06	3.48759e+06	3.43288e+06	7.99036e+07	6.75159e+07	7.86029e+07	7.50406e+07	7.40529e+07	5.97208e+07
D322	94	79	218.167	C15H22O	(3S,3aR,6R,8aS)-3,7,7-Trimethyl-8-methylenehexahydro-1H-3a,6-methanoazulen-2(3H)-one	Terpenoids	28624-27-3	1669	-	1.01793e+06	506088	455858	3.2178e+07	2.66576e+07	3.10275e+07	2.83507e+07	2.73553e+07	2.16491e+07
KMW0686	131	103	176.084	C11H12O2	2-Propenoic acid, 3-phenyl-, ethyl ester, (E)-	Ester	4192-77-2	1463	floral, honey, balsamic	15268.8	7305.03	5895.35	1.63088e+06	2.61981e+06	3.21354e+06	4.79123e+06	4.55409e+06	4.45872e+06
NMW0344	55	41	226.193	C14H26O2	Myristoleic Acid	Acid	544-64-9	1764	-	0	0	0	14413	14172	10640.2	14238	12638.4	10948.9
XMW1495	93	92	272.25	C20H32	.alpha.-Phellandrene, dimer	Aromatics	7350-11-0	1801	-	2885.36	2239.09	2028.6	306073	241864	281789	458306	314315	425388
NMW0001	55	69	296.272	C19H36O2	9-Octadecenoic acid (Z)-, methyl ester	Ester	112-62-9	2095	mild, fatty	1.12155e+06	1.13671e+06	1.02182e+06	1.67078e+06	1.89136e+06	1.66956e+06	1.08594e+06	989307	1.0225e+06
XMW0758	67	81	294.256	C19H34O2	9,12-Octadecadienoic acid (Z,Z)-, methyl ester	Ester	112-63-0	2093	oily, fatty, woody	199893	195152	164866	310700	350391	310950	196586	180631	188208
WMW0038	187	131	286.23	C20H30O	(1R,4aR,4bS,7S,10aR)-1,4a,7-Trimethyl-7-vinyl-1,2,3,4,4a,4b,5,6,7,8,10,10a-dodecahydrophenanthrene-1-carbaldehyde	Aldehyde	1686-63-1	2114	-	46569.3	18083	14109.8	154154	187585	238406	298119	296230	285328
KMW0736	151	166	166.063	C9H10O3	Apocynin	Ketone	498-02-2	1487	faint, sweet, vanillin	886269	543896	569711	523748	510264	432857	364121	393296	370546
XMW0101	101	70	130.099	C7H14O2	1-Ethylpropyl acetate	Ester	620-11-1	793	-	3476.92	2778.01	2492.82	3241.57	3949.57	4642.08	21853.7	19680.4	34921.1
KMW0092	98	41	98.037	C5H6O2	2-Furanmethanol	Alcohol	98-00-0	851	alcoholic, chemical, musty, sweet, caramel, bread, coffee	160223	144842	109213	221740	296061	440731	1.05244e+06	1.2539e+06	1.16541e+06
KMW0175	94	66	94.042	C6H6O	Phenol	Phenol	108-95-2	980	phenol, medicinal	4.47345e+06	3.37609e+06	3.11377e+06	3.92036e+06	3.57834e+06	3.28069e+06	2.59626e+06	3.01972e+06	2.72534e+06
XMW1237	83	55	128.084	C7H12O2	3-Pentenoic Acid, 2,2-dimethyl-	Acid	16642-52-7	997	-	0	0	0	10288	7316	8634.71	31352	32584	42221
XMW1224	44	45	88.027	C2H4N2O2	Ethanediamide	Amine	471-46-5	1039	-	10932.4	9946.92	7947.37	10561.4	15601.3	40471.8	164659	167376	170451
KMW0323	79	108	108.058	C7H8O	Benzyl Alcohol	Alcohol	100-51-6	1036	floral, rose, phenol, balsamic	2.21837e+06	1.91983e+06	1.74381e+06	3.00515e+06	7.85064e+06	3.20829e+07	1.6273e+08	1.60102e+08	1.65539e+08
KMW0251	82	67	140.12	C9H16O	5-Heptenal, 2,6-dimethyl-	Aldehyde	106-72-9	1054	fresh, ozonous, melon, fresh air, sweet, green	2.30779e+07	2.02267e+07	1.69907e+07	2.09896e+07	2.01691e+07	1.83023e+07	1.48914e+07	1.63248e+07	1.55311e+07
NMW0071	59	93	154.136	C10H18O	L-.alpha.-Terpineol	Terpenoids	10482-56-1	1190	lilac, floral, terpenic	79833.8	61484.7	49852.2	55024	59819.7	55142	54616.6	62967	64749.9
KMW0404	128	129	128.063	C10H8	Naphthalene	Aromatics	91-20-3	1182	pungent, dry, tarry	778741	691780	503400	395068	337268	306506	324447	256112	273560
D390	84	41	166.136	C11H18O	Cyclopentanone, 2-(2-hexenyl)-	Ketone	34687-46-2	1320	oily, jasmin, coconut, milky, dairy, floral	25851.2	22073	19399.8	15623.6	14267.2	13197.3	16396	17122.4	15923.2
KMW0503	119	92	151.063	C8H9NO2	Methyl anthranilate	Ester	134-20-3	1343	fruity, grape, orange, flowery, neroli	5012.2	4603.51	4088.9	4515.22	4930.57	6521.77	94080.2	88709.9	132224
NMW0171	77	107	152.047	C8H8O3	Acetic Acid, phenoxy-	Acid	122-59-8	1389	sour, sweet	22148.5	19796.6	12769.6	141740	330604	385085	618212	572391	583874
D340	91	105	176.12	C12H16O	3-Hexanone, 1-phenyl-	Ketone	29898-25-7	1427	-	93174	86538.7	67900.8	1.08971e+06	978466	1.92472e+06	4.65667e+06	4.86334e+06	4.53526e+06
NMW0185	118	146	146.084	C9H10N2	Pyridine, 3-(3,4-dihydro-2H-pyrrol-5-yl)-	Heterocyclic compound	532-12-7	1427	-	3426.7	2546.9	2346.11	32161.2	27831.4	56088.1	125415	138188	122720
XMW0275	69	41	192.151	C13H20O	3,5,9-Undecatrien-2-one, 6,10-dimethyl-	Ketone	141-10-6	1581	sweet, waxy, citrus, floral, balsamic, dry, dusty, powdery, spicy	17690.5	16699.9	16122.9	630266	469481	702345	915503	788843	722480
XMW0825	119	93	204.188	C15H24	Bicyclo[3.1.1]heptane, 6-methyl-2-methylene-6-(4-methyl-3-pentenyl)-, [1R-(1.alpha.,5.alpha.,6.beta.)]-	Terpenoids	55123-21-2	1446	-	0	0	0	149387	369722	465131	746832	703140	687251
XMW0019	121	136	136.052	C8H8O2	Acetophenone, 4'-hydroxy-	Ketone	99-93-4	1455	mild, sweet, hawthorn, balsamic, mimosa	192210	85796.2	72028.7	2.26043e+07	3.6341e+07	4.48689e+07	6.71394e+07	6.39172e+07	6.25485e+07
XMW0151	161	204	204.188	C15H24	Epizonarene	Terpenoids	41702-63-0	1501	-	9594.23	6290.19	6069.45	1.18195e+06	1.57743e+06	2.12475e+06	3.12305e+06	3.58407e+06	2.58579e+06
D300	105	189	204.188	C15H24	Aristolochene	Terpenoids	26620-71-3	1487	-	4.72159e+06	2.8852e+06	3.01443e+06	5.48327e+06	8.35215e+06	9.12514e+06	1.29531e+07	1.25342e+07	1.13326e+07
XMW1020	91	92	242.031	C11H15BrO	(3-Bromo-1-methylpropoxymethyl)benzene	Aromatics	51666-29-6	1499	-	37692.6	22033.4	21299.1	4.91549e+06	7.51657e+06	9.97265e+06	1.50614e+07	1.36612e+07	1.30299e+07
KMW0618	161	134	204.188	C15H24	Naphthalene, 1,2,3,5,6,8a-hexahydro-4,7-dimethyl-1-(1-methylethyl)-, (1S-cis)-	Terpenoids	483-76-1	1524	thyme, herbal, woody, dry	8040.32	6452.67	7593.65	775028	1.77545e+06	2.50056e+06	3.91815e+06	3.30894e+06	3.33058e+06
XMW0193	208	193	208.11	C12H16O3	Asarone	Aromatics	2883-98-9	1678	-	41324.8	30616.3	29628.2	1.07136e+06	899409	1.01385e+06	992283	962386	788776
XMW0385	161	204	222.198	C15H26O	Carotol	Terpenoids	465-28-1	1594	pleasent, mild	0	0	0	7685.54	10013.9	12942.2	22361.2	21271	20793.8
KMW0673	95	121	222.198	C15H26O	.alpha.-Cadinol	Terpenoids	481-34-5	1653	herbal, woody	364609	128150	142659	186196	196216	171110	190240	190900	198164
XMW1026	91	79	218.167	C15H22O	1(2H)-Naphthalenone, 3,4,4a,5,6,7-hexahydro-4a,5-dimethyl-3-(1-methylethenyl)-, [3S-(3.alpha.,4a.alpha.,5.alpha.)]-	Terpenoids	562-23-2	1756	-	2148.24	1355.16	1530.53	30237.1	21149.5	22496.1	15337.8	15966.1	12368.6
D131	54	39	84.058	C5H8O	3-Pentyn-1-ol	Alcohol	10229-10-4	778	-	11190	9339.33	7913	7504	6729	7221	8232	7510	7288
XMW0430	98	70	98.084	C5H10N2	2-Piperidinimine	Heterocyclic compound	22780-54-7	824	-	1.13816e+06	1.00603e+06	861848	1.31564e+06	1.11515e+06	1.02052e+06	866346	913007	829784
KMW0101	74	57	102.068	C5H10O2	Butanoic Acid, 2-methyl-	Acid	116-53-0	861	pungent, acid, roquefort, cheese	30385	20764	24222	24811	23205	21962	15743	23296	19877
XMW1378	91	106	134.073	C9H10O	4,6-Octadiyn-3-one, 2-methyl-	Ketone	29743-33-7	1023	-	368340	320773	271383	461075	1.28243e+06	5.32517e+06	2.89184e+07	2.88697e+07	3.01705e+07
XMW1308	69	55	226.118	C10H17F3O2	1-Octyl trifluoroacetate	Ester	2561-21-9	1059	-	36522.4	28822.1	26689.1	32522.5	30889	26403.5	23238.5	26506.4	24799.2
NMW0075	93	121	154.136	C10H18O	Cyclohexanol, 1-methyl-4-(1-methylethylidene)-	Terpenoids	586-81-2	1197	terpineol, lilac	99176	79148.7	75692.1	75885	74638.2	66787.3	52264.4	56914.1	54869.2
XMW0309	71	113	141.115	C8H15NO	Piperidin-3-one, 2,2,5-methyl-	Heterocyclic compound	103634-57-7	1232	-	494172	389686	367987	357264	338981	306548	253232	268972	253216
D245	117	91	150.104	C10H14O	4-Phenyl-2-butanol	Alcohol	2344-70-9	1241	floral, peony, foliage, sweet, mimosa, heliotrope	144113	114163	97944.8	103230	91331	85916.9	148329	151358	172768
NMW0113	69	41	184.146	C11H20O2	6-Octen-1-ol, 3,7-dimethyl-, formate	Terpenoids	105-85-1	1275	bergamot, cucumber, rose, apricot, peach, plum	61029.2	47960.2	57003.7	42567.2	38838.3	34608.3	41725.9	47401.4	45991.4
XMW1460	131	103	146.073	C10H10O	3-Buten-2-one, 4-phenyl-	Ketone	122-57-6	1236	sweet, spice, cinnamon, balsamic, rhubarb, creamy, floral	17799.2	13865.9	11401.2	12461.1	11474.5	10663	9375.16	9166.28	8791.44
KMW0537	81	68	204.188	C15H24	Cyclohexane, 1-ethenyl-1-methyl-2,4-bis(1-methylethenyl)-, (1.alpha.,2.beta.,4.beta.)-	Terpenoids	33880-83-0	1398	herbal, waxy, fresh	8445.3	5232.1	5578.64	39788.4	34878.9	43447	98302.1	83332	100011
D125	91	136	192.115	C12H16O2	Benzeneacetic acid, 2-methylpropyl ester	Ester	102-13-6	1393	sweet, floral, honey, chocolate, amber	41794.8	36696.1	22514	270081	624032	717562	1.15649e+06	1.06055e+06	1.08398e+06
D152	104	105	192.115	C12H16O2	Propanoic acid, 2-methyl-, 2-phenylethyl ester	Ester	103-48-0	1396	floral, fruity, rose, tea, rose, peach, pastry	22198.7	19688.9	17823.3	21541.4	32736.1	27235.6	44500	40734.4	40137.4
XMW0636	85	71	268.069	C10H21I	1-iodo-Decane	Halogenated hydrocarbons	2050-77-3	1433	-	0	0	0	6241.98	4960.08	10322.2	25399.7	25089.1	23841.2
XMW0142	161	41	204.188	C15H24	3a,7-Methano-3aH-cyclopentacyclooctene, 1,4,5,6,7,8,9,9a-octahydro-1,1,7-trimethyl-, [3aR-(3a.alpha.,7.alpha.,9a.beta.)]-	Terpenoids	469-92-1	1440	-	0	0	0	559250	1.42393e+06	1.80177e+06	3.59638e+06	3.42423e+06	3.26401e+06
XMW0552	189	204	204.115	C13H16O2	2,2'-Isopropylidenebis(5-methylfuran)	Heterocyclic compound	59212-75-8	1458	-	110058	50908.9	43204.4	1.33226e+07	1.97407e+07	2.39773e+07	3.42015e+07	3.23444e+07	3.19292e+07
NMW0209	55	41	184.146	C11H20O2	Undecylenic Acid	Acid	112-38-9	1484	sweet, woody	1132085	750590	776115	1.67072e+06	3050342	3492168	4250846	4315247	4342006
KMW0603	161	105	204.188	C15H24	Germacrene D	Terpenoids	23986-74-5	1481	woody, spice	0	0	0	54386	119922	134550	204508	191674	198304
KMW0613	41	93	204.188	C15H24	.alpha.-Farnesene	Terpenoids	502-61-4	1508	citrus, herbal, lavender, bergamot, myrrh, neroli, green	71187.5	28664.4	22022.5	9.06845e+06	1.42366e+07	1.50091e+07	1.66861e+07	1.797e+07	1.91193e+07
NMW0226	139	65	139.027	C6H5NO3	Phenol, 3-nitro-	Phenol	554-84-7	1514	-	0	0	0	17613	23600.2	9518.86	0	0	0
XMW0293	119	175	218.167	C15H22O	(1aR,7R,7aR,7bS)-(+)-1a,2,3,5,6,7,7a,7b-Octahydro-1,1,7,7a-tetramethyl-1H-cyclopropa[a]naphthalen-3-one	Terpenoids	114339-93-4	1685	-	47773.3	23501.8	22313.7	1.07648e+06	911962	1.02341e+06	904605	827336	671886
XMW1035	205	41	220.183	C15H24O	(-)-Spathulenol	Terpenoids	77171-55-2	1577	honey	0	0	0	3998	4242	6667	8626	9321	7680
XMW0558	204	85	222.198	C15H26O	1,4-Methanoazulen-9-ol, decahydro-1,5,5,8a-tetramethyl-, [1R-(1.alpha.,3a.beta.,4.alpha.,8a.beta.,9S*)]-	Terpenoids	465-24-7	1592	-	0	0	0	237885	381322	476133	864722	858004	845314
XMW1000	93	121	218.167	C15H22O	(E)-5-((1R,3R,6S)-2,3-Dimethyltricyclo[2.2.1.02,6]heptan-3-yl)-2-methylpent-2-enal	Terpenoids	19903-70-9	1679	-	1.72473e+06	860362	780862	4.77877e+07	3.99018e+07	4.55397e+07	4.11542e+07	3.86432e+07	3.08567e+07
XMW0261	57	71	254.297	C18H38	Heptadecane, 2-methyl-	Hydrocarbons	1560-89-0	1765	-	0	0	0	19415	16035.6	20108.7	28394.7	25132.7	21395.5
D281	81	95	246.198	C17H26O	Avocadynofuran	Heterocyclic compound	24708-33-6	1827	-	0	0	0	194069	145429	171545	168297	146510	166936
WMW0105	41	69	152.157	C11H20	1,7-Nonadiene, 4,8-dimethyl-	Hydrocarbons	62108-28-5	1026	-	9689	8174	7172	3674	4862	4966	6864	7740	7570
WMW0205	99	71	142.099	C8H14O2	2,5-Octanedione	Ketone	3214-41-3	984	-	8717.69	6984.24	5621.12	7587.25	3409.68	4483.66	9867.56	11501.9	14398
WMW0188	55	39	84.058	C5H8O	2-Pentyn-1-ol	Alcohol	6261-22-9	778	-	19045.7	16117.7	15337.1	11223	12628.4	14271	12510	17587	7641
NMW0754	85	100	100.052	C5H8O2	Acetylacetone	Ketone	123-54-6	783	-	11561.5	10244.6	8237.9	19048.6	27131.6	32266.4	135652	131904	186020
XMW0878	79	77	94.078	C7H10	1,4-Cyclohexadiene, 1-methyl-	Hydrocarbons	4313-57-9	790	-	16066	12934.7	8649.81	26049.5	39524	44259.1	197675	187009	274467
KMW0194	45	55	130.136	C8H18O	2-Octanol	Alcohol	123-96-6	998	fresh, spicy, green, woody, herbal, earthy	4056.67	3169.66	3277.76	29155	21527.3	23837.9	87448	88540.2	117458
KMW0243	41	55	126.104	C8H14O	(E)-2-Octenal	Aldehyde	2548-87-0	1060	fresh, cucumber, fatty, green, herbal, banana, waxy, leafy	107071	88241	84953	90069	93625	83372	65661	74299	71230
D206	55	112	112.052	C6H8O2	1,2-Cyclohexanedione	Ketone	765-87-7	1062	sweet, acorn, nut skin, maple, caramel, brothy	480807	430255	369163	443937	425775	383753	301601	338714	316101
XMW0412	123	138	138.068	C8H10O2	3-Acetyl-2,5-dimethyl furan	Heterocyclic compound	10599-70-9	1099	sweet, musty, nutty, earthy, cocoa, corn, leathery	726176	563746	482709	542686	530041	489162	323001	402574	372934
KMW0355	41	69	140.12	C9H16O	trans,cis-2,6-Nonadien-1-ol	Alcohol	28069-72-9	1170	green, cucumber, oily, violet, leafy	668243	565297	494267	488248	408327	383697	866846	883886	869415
WMW0181	74	41	184.146	C11H20O2	4-Decenoic acid, methyl ester, Z-	Ester	7367-83-1	1323	fruity, pear, mango, fishy, peach skin, green	59427.8	94714.5	50626.6	32533.9	36312.9	29070.9	103824	34228.7	44478
D193	68	79	152.12	C10H16O	p-Mentha-1,8-dien-7-ol	Terpenoids	536-59-4	1296	green, cumin, spicy, aromatic, woody, cardamom, floral, waxy, violet	4993.84	4120.9	2966.86	73917	52676.1	70931.4	103683	92563	93004.5
KMW0509	121	93	204.188	C15H24	Cyclohexene, 4-ethenyl-4-methyl-3-(1-methylethenyl)-1-(1-methylethyl)-, (3R-trans)-	Terpenoids	20307-84-0	1338	sweet, herbal, woody	4532.1	2642.97	3147.75	5644.49	4029.8	6313.48	144732	144908	207665
NMW0142	136	121	196.146	C12H20O2	Cyclohexanol, 1-methyl-4-(1-methylethylidene)-, acetate	Ester	10235-63-9	1341	-	2393.35	1963.74	1831.91	2545.29	2346.11	3345.28	80661	77387	113084
XMW0629	204	189	204.188	C15H24	3H-3a,7-Methanoazulene, 2,4,5,6,7,8-hexahydro-1,4,9,9-tetramethyl-, [3aR-(3a.alpha.,4.beta.,7.alpha.)]-	Terpenoids	2387-78-2	1399	-	0	0	0	18287.1	46615.6	53913.5	80037.2	73142.5	72008.5
KMW0551	57	71	198.235	C14H30	Tetradecane	Hydrocarbons	629-59-4	1400	mild, waxy	872063	776084	638138	6.47753e+06	5.00041e+06	6.69445e+06	8.84506e+06	7.36733e+06	6.02939e+06
D393	121	107	194.131	C12H18O2	1,3-Cyclohexadiene-1-carboxylic acid, 2,6,6-trimethyl-, ethyl ester	Ester	35044-59-8	1434	fresh, natural, herbal, damascone, rose, apple, woody	0	0	0	586768	1.47687e+06	1.89885e+06	3.85332e+06	3.59812e+06	3.45511e+06
WMW0049	69	194	194.167	C13H22O	5,9-Undecadien-2-one, 6,10-dimethyl-, (Z)-	Ketone	3879-26-3	1435	fatty, metallic	12523.1	9170.53	10355.4	85355.4	89194.6	150333	353232	364285	341608
NMW0186	95	55	196.146	C12H20O2	Cyclohexanepropanoic Acid, 2-propenyl ester	Ester	2705-87-5	1435	sweet, pineapple, tropical, fruity, candy, waxy	1954.37	1525.91	1700.08	243994	620889	766754	1.40228e+06	1.28587e+06	1.26941e+06
WMW0053	119	120	204.188	C15H24	Benzene, 1-(1,5-dimethylhexyl)-4-methyl-	Terpenoids	1461-02-5	1449	-	302770	132928	113474	3.47608e+07	5.61506e+07	6.91391e+07	1.03088e+08	9.7866e+07	9.58993e+07
D341	81	41	204.188	C15H24	Naphthalene, decahydro-1,6-bis(methylene)-4-(1-methylethyl)-, (4.alpha.,4a.alpha.,8a.alpha.)-	Terpenoids	30021-46-6	1459	-	518105	251453	211083	4.20437e+07	6.70326e+07	8.22314e+07	1.25155e+08	1.18194e+08	1.14983e+08
NMW0211	68	67	166.099	C10H14O2	1-Cyclohexene-1-carboxylic acid, 4-(1-methylethenyl)-	Terpenoids	7694-45-3	1484	-	106486	85013	77014.9	1.99002e+06	1.41066e+06	1.72118e+06	1.2528e+06	1.15382e+06	1.04125e+06
D403	191	131	206.131	C13H18O2	Benzeneacetic acid, 4-(1,1-dimethylethyl)-, methyl ester	Ester	3549-23-3	1491	dairy, buttery, milky, leafy, creamy, green, waxy, fatty, hyacinth, melon rind, rubbery	17813.5	12147.5	13959.5	64152.9	64956	124538	404410	369862	309621
KMW0598	57	41	198.198	C13H26O	Tridecanal	Aldehyde	10486-19-8	1513	fresh, clean, aldehydic, soapy, citrus, petal, waxy, grapefruit, peel	48041	47660	44003.2	1.24163e+06	1.37027e+06	1.39598e+06	1.07422e+06	1.67954e+06	1555022
XMW0477	200	185	200.048	C9H9FO4	Benzoic acid, 2-fluoro-4,5-dimethoxy-	Acid	79474-35-4	1503	-	0	0	0	5326.96	8770.69	9234.18	14247.3	14350.3	14665.9
XMW1461	126	168	168.07	C8H9FN2O	1-Amino-2-acetamino-3-fluorobenzene	Amine	18645-85-7	1580	-	0	0	0	61060.5	41813.5	68296.8	82069.5	78224.9	62358
D441	69	41	238.193	C15H26O2	Butanoic acid, 3-methyl-, 3,7-dimethyl-2,6-octadienyl ester, (Z)-	Ester	3915-83-1	1582	sweaty, floral, rose, bergamot, citrus, fruity	0	0	0	46200.7	74276.6	97936.4	147441	140266	144164
XMW0977	153	168	168.042	C8H8O4	1-(2,4,6-trihydroxyphenyl)-Ethanone	Ketone	480-66-0	1900	-	43297.8	20472.2	16579.9	146834	139608	134376	119803	109889	106584
NMW0297	41	82	240.245	C16H32O	Oxirane, tetradecyl-	Hydrocarbons	7320-37-8	1676	-	2.87638e+06	2.12606e+06	1.94618e+06	5.07587e+07	4.19798e+07	4.73301e+07	4.53349e+07	4.42057e+07	3.55544e+07
NMW0299	94	41	220.183	C15H24O	Santalol, E-cis,epi-.beta.-	Terpenoids	14490-17-6	1695	-	5593.96	4701.63	4186.53	40590.1	38308.6	42554.8	51791.4	51779.8	44056
D368	82	68	254.225	C16H30O2	trans-11-Tetradecenyl acetate	Ester	33189-72-9	1810	-	0	0	0	120960	97530.8	112806	194132	140773	194687
NMW0385	70	57	238.23	C16H30O	(E)-Hexadec-2-enal	Aldehyde	22644-96-8	1878	-	1.59738e+06	1.52631e+06	1.29449e+06	4.14985e+06	3.94938e+06	4.13572e+06	3.50684e+06	3.32377e+06	3.27944e+06
NMW0519	98	68	230.094	C14H14O3	2H-Pyran-2-one, 5,6-dihydro-4-methoxy-6-(2-phenylethenyl)-, [R-(E)]-	Heterocyclic compound	500-64-1	2262	-	64384.8	32281.5	28671.6	65027.4	122090	69765.6	47053.4	43580.1	48491.7
KMW0208	57	43	142.172	C10H22	Decane	Hydrocarbons	124-18-5	1000	alkane	0	0	0	93370.7	71321.4	80319	322309	324006	436523
XMW0420	57	71	184.219	C13H28	Undecane, 2,9-dimethyl-	Hydrocarbons	17301-26-7	1233	-	818736	656453	619413	592551	568371	515117	427795	451945	425584
KMW0231	128	57	128.047	C6H8O3	Furaneol	Heterocyclic compound	3658-77-3	1070	sweet, cotton, candy, caramel, strawberry, sugar	1.1547e+07	9.49507e+06	7.89764e+06	1.18611e+07	1.02699e+07	9.57456e+06	7.31827e+06	8.53802e+06	8.10861e+06
w43	42	55	114.068	C6H10O2	2-Oxepanone	Ester	502-44-3	1065	-	472887	435071	387472	449914	420019	384909	318806	340470	324124
XMW0405	127	126	127.1	C7H13NO	4-Piperidinone, 1,3-dimethyl-	Heterocyclic compound	4629-80-5	1065	-	1.22443e+06	1.04481e+06	851587	1.14769e+06	1.00958e+06	935805	657624	767722	750801
NMW0025	94	43	136.052	C8H8O2	Acetic acid, phenyl ester	Ester	122-79-2	1067	phenol, medicinal, animalic, resinous, castoreum, woody, smoky, burnt	133205	120647	99629.2	137314	124856	116839	92149.5	101495	93465.9
D84	75	55	160.146	C9H20O2	Heptane, 1,1-dimethoxy-	Hydrocarbons	10032-05-0	1072	green, privet, fruity, tropical, orange	34443.5	31531.2	27594.4	29754.2	28841	24057.9	26519.8	28303.6	31344.2
KMW0266	97	45	129.991	C5H6S2	2-Thiophenemethanethiol	Heterocyclic compound	6258-63-5	1105	roasted, coffee, fishy	2.44167e+06	1.98476e+06	1.73999e+06	1.77376e+06	1.80766e+06	1.58946e+06	1.12267e+06	1.34197e+06	1.24347e+06
XMW0445	68	97	126.068	C7H10O2	6-Ethyl-5,6-dihydro-2H-pyran-2-one	Heterocyclic compound	19895-35-3	1160	-	159019	131110	93126.2	1.3552e+06	1.06702e+06	1.01423e+06	620276	629043	591164
KMW0271	108	107	108.058	C7H8O	Phenol, 3-methyl-	Phenol	108-39-4	1075	smoky, petroleum	25185.8	23903	16739.4	22858	29472.4	58463.3	97918.3	83306.9	98418.4
XMW0486	82	56	140.12	C9H16O	Cyclohexanone, 2,2,6-trimethyl-	Ketone	2408-37-9	1036	pungent, thujone, labdanum, honey, cistus	374746	295204	264280	192117	226223	234765	282056	313934	301718
NMW0035	120	121	121.089	C8H11N	BenzenAmine, N,N-dimethyl-	Amine	121-69-7	1101	-	51597	40147	34996.1	37709	37419	33141	21887	27215	25834
KMW0267	105	77	136.052	C8H8O2	Benzoic acid, methyl ester	Ester	93-58-3	1094	phenol, wintergreen, almond, floral, canga	173076	140945	126227	132663	131933	115308	85963.1	97367.1	91121.2
WMW0194	110	81	152.12	C10H16O	Thujone	Terpenoids	546-80-5	1103	cedar leaf	1.06131e+06	841330	717579	785942	788689	701108	484241	590594	549497
D94	91	124	124.035	C7H8S	Benzenemethanethiol	Sulfur compounds	100-53-8	1092	sharp, alliaceous, onion, sulfury, garlic, horseradish, minty, coffee	222533	188100	167503	173387	177407	154565	113159	132421	123323
XMW0726	121	77	150.104	C10H14O	Benzene, (1-methoxypropyl)-	Aromatics	59588-12-4	1104	-	140219	110421	93517.5	109302	107296	98085.2	71869.4	88005	84748.8
D401	41	43	154.136	C10H18O	2-Isopropyl-5-methylhex-2-enal	Aldehyde	35158-25-9	1106	herbal, lavender, woody, green, blueberry, tomato	128373	91949	101825	75212.1	63541.9	64432.1	72664.6	81832	87316
D271	57	56	158.131	C9H18O2	Propanoic acid, hexyl ester	Ester	2445-76-3	1108	pear, green, fruity, musty, rotten	127890	104459	90812.3	83901.9	75630.8	69723.6	105375	133485	135497
XMW0531	55	69	152.12	C10H16O	Bicyclo[3.1.1]heptan-3-one, 2,6,6-trimethyl-, (1.alpha.,2.beta.,5.alpha.)-	Terpenoids	15358-88-0	1173	-	753677	611751	540529	536121	446974	420461	967475	987120	970438
XMW0144	95	81	152.12	C10H16O	(+)-2-Bornanone	Terpenoids	464-49-3	1144	camphor, minty, phenol, herbal, woody	17565	7426.35	9288.31	62163.1	5554.63	6969.74	3587.55	5982.78	3157.43
XMW0008	82	138	138.104	C9H14O	Isophorone	Ketone	78-59-1	1124	cool, woody, sweet, green, camphor, fruity, musty, cedarwood, tobacco, leathery	92255	71736	58579.7	63330	55133	57260	48818	53948	53160.2
KMW0313	112	41	154.136	C10H18O	Cyclohexanone, 5-methyl-2-(1-methylethyl)-, trans-	Terpenoids	89-80-5	1154	minty	611189	514073	414068	4.8684e+06	3.48739e+06	3.40163e+06	1.98124e+06	2.06647e+06	2.10956e+06
XMW0373	85	57	170.203	C12H26	Undecane, 2-methyl-	Hydrocarbons	7045-71-8	1164	-	1.10336e+06	871907	733525	766384	636406	600451	1.38606e+06	1.43911e+06	1.44539e+06
XMW0775	70	55	168.188	C12H24	1-Undecene, 9-methyl-	Hydrocarbons	74630-41-4	1152	-	72026.3	68399.9	59572.5	337820	281536	272733	170885	183915	169223
KMW0344	56	55	144.151	C9H20O	1-Nonanol	Alcohol	143-08-8	1173	fresh, clean, fatty, floral, rose, orange, dusty, wet, oily	1.1142e+06	896026	770044	762609	628255	593558	1.40662e+06	1.47516e+06	1.44068e+06
XMW1072	93	81	154.136	C10H18O	(E)-2,6-Dimethylocta-5,7-dien-2-ol	Alcohol	7643-60-9	1169	-	363759	298932	224832	2.53721e+06	1.97522e+06	1.85757e+06	1.14315e+06	1.20095e+06	1.14661e+06
D276	108	107	150.104	C10H14O	Bicyclo[3.1.0]hex-3-en-2-one, 4-methyl-1-(1-methylethyl)-	Terpenoids	24545-81-1	1171	minty, pungent	58441.7	42610.8	37557.5	122385	243762	1.05573e+06	1.11504e+07	1.2319e+07	1.39485e+07
D261	57	85	174.108	C9H18OS	Butanethioic acid, 3-methyl-, S-(1-methylpropyl) ester	Ester	2432-91-9	1174	spicy, galbanum, green, herbal	1.82842e+06	1.51368e+06	1.30332e+06	1.25622e+06	1.04293e+06	994487	2.40252e+06	2.47104e+06	2.40517e+06
NMW0070	105	77	148.052	C9H8O2	1,2-Propanedione, 1-phenyl-	Ketone	579-07-7	1183	plastic, buttery, honey	5618.71	3976	3195.79	8614	8692.73	12586	20836	23759.7	37970.4
KMW0370	95	107	168.151	C11H20O	2-Methylisoborneol	Terpenoids	2371-42-8	1198	earthy, musty	3359240	2734760	2446173	2501069	2580508	2279368	1.66326e+06	1876775	1800864
XMW0911	99	128	170.131	C10H18O2	1-Octen-1-ol, acetate	Alcohol	77149-68-9	1191	-	335049	253340	228095	253282	246307	224481	172779	187562	171540
KMW0381	56	99	172.146	C10H20O2	Hexanoic acid, butyl ester	Ester	626-82-4	1192	fruity, pineapple, berry, apple, juicy, green, winey, waxy, cognac, soapy	179715	157104	135108	147976	143834	129354	105229	113071	103361
XMW0663	109	96	152.131	C9H16N2	3,5-Dimethyl-1-butylpyrazole	Heterocyclic compound	2655-37-0	1192	-	83953.1	66076.8	55078.4	64439.6	64622.6	52107.9	39500	45183.4	39058.5
KMW0383	97	57	142.063	C7H10O3	2(5H)-Furanone, 5-ethyl-3-hydroxy-4-methyl-	Heterocyclic compound	698-10-2	1195	sweet, fruity, caramel, maple, fenugreek, brown, sugar, nutty, chicory, praline, butterscotch	7.1433e+06	5.64715e+06	4.93838e+06	5.38842e+06	5.45963e+06	4.82252e+06	3.62426e+06	3.95687e+06	3.79397e+06
D332	108	67	137.12	C9H15N	2-Nonenenitrile	Nitrogen compounds	29127-83-1	1194	green, fatty, orris	152357	122992	101695	108541	108911	107455	93103.8	92310.9	90045.5
NMW0076	82	42	139.1	C8H13NO	Tropinone	Heterocyclic compound	532-24-1	1198	-	167442	133165	109626	101297	103646	92968	79519.5	84236.1	68432.3
KMW0452	133	105	148.089	C10H12O	4-(1-methylethyl)-Benzaldehyde	Terpenoids	122-03-2	1239	spicy, cumin, green, herbal	36115.8	28254.3	23483.1	27705.3	24801	20430.6	12816	15919.9	14983.3
XMW0371	71	57	184.219	C13H28	Nonane, 5-methyl-5-propyl-	Hydrocarbons	17312-75-3	1229	-	52821.6	34685.7	40615.5	34821.8	29915.2	26265.8	28694.3	32402.8	31374
KMW0097	114	113	114.014	C5H6OS	2-Methyl-3-furanthiol	Heterocyclic compound	28588-74-1	870	sulfury, meaty, fishy, metallic	5.12781e+06	3.37726e+06	3.90148e+06	4.82825e+06	4.00492e+06	3.77768e+06	2.88504e+06	4.26505e+06	3.41905e+06
KMW0122	70	41	114.104	C7H14O	Heptanal	Aldehyde	111-71-7	903	fresh, aldehydic, fatty, green, herbal, wine, ozonous	4268.26	4386.58	3144.96	6954.25	6887.25	6831.79	33559.8	26727.9	44952.2
XMW1229	80	79	122.11	C9H14	Bicyclo(3.3.1)non-2-ene	Hydrocarbons	6671-66-5	964	-	408090	394631	342325	406816	404684	325267	262899	288444	283125
XMW1471	84	42	127.136	C8H17N	1-ButanAmine, N-methyl-N-2-propenyl-	Amine	24209-62-9	856	-	1.08176e+06	749059	886308	938164	859138	793006	627718	896463	699933
XMW0517	97	112	112.035	C6H8S	Thiophene, 3-ethyl-	Heterocyclic compound	1795-01-3	869	styrene	2.6781e+06	1.81902e+06	2.15393e+06	2.40827e+06	2.09505e+06	1.95127e+06	1.54471e+06	2.21957e+06	1.7933e+06
XMW0521	68	79	136.125	C10H16	1,7-Octadiene, 2-methyl-6-methylene-	Terpenoids	1686-30-2	984	-	18920.9	17543.9	15632.3	62132.2	53112.3	50220.3	169903	255363	278184
WMW0201	93	79	136.125	C10H16	Bicyclo[2.2.1]heptane, 7,7-dimethyl-2-methylene-	Terpenoids	471-84-1	950	camphor	6792.32	7089.16	5448.6	11152.9	10290.9	10086.2	15690.1	14104.7	18904.6
XMW0604	113	57	156.188	C11H24	Octane, 2,3,3-trimethyl-	Hydrocarbons	62016-30-2	966	-	1.06903e+06	977762	805387	1.14926e+06	984842	801693	674499	777622	793962
D357	58	43	145.11	C7H15NO2	2-Propanol, 1-(dimethylamino)-, acetate (ester)	Ester	32188-28-6	869	-	334426	235549	278409	281430	275332	251339	210117	289752	214029
XMW0219	44	74	123.009	C3H6ClNO2	Carbamic acid, 2-chloroethyl ester	Ester	2114-18-3	955	-	17940.7	16024.1	14261.4	16711.6	16479	13660	14345	15022.8	13279
XMW0444	42	41	97.039	C2H3N5	1,2,4,5-Tetrazin-3-Amine	Heterocyclic compound	79329-74-1	967	-	383099	359895	320675	373640	393587	324442	262706	277351	274209
NMW0766	55	56	128.084	C7H12O2	2-Propenoic acid, butyl ester	Ester	141-32-2	861	-	203134	152342	168747	178725	178540	173607	164318	198704	164417
NMW0768	56	43	99.105	C6H13N	CyclohexylAmine	Amine	108-91-8	863	-	1244670	912797	1042657	1117945	1092159	1017982	761694	1103046	815991
D264	41	39	138.141	C10H18	1,6-Octadiene, 3,7-dimethyl-	Terpenoids	2436-90-0	946	citronellol, herbal, citrus, terpenic	47214	51240	39942	50078	45957	40476	51214	49804	59329
XMW0882	74	43	116.084	C6H12O2	Pentanoic Acid, 2-methyl-	Acid	97-61-0	959	-	122934	108232	99281.8	125331	116094	104774	175839	165974	187221
KMW0193	93	41	136.125	C10H16	.beta.-Pinene	Terpenoids	127-91-3	981	dry, woody, resinous, pine, hay, green	48545.6	43044.7	39110.8	153564	91701	93123	249495	370541	386264
XMW0306	74	87	144.115	C8H16O2	Heptanoic acid, methyl ester	Ester	106-73-0	1023	sweet, fruity, green, orris, waxy, floral, berry	142458	100159	90231.4	155631	342528	1.2234e+06	5.5333e+06	5.43554e+06	5.63997e+06
XMW0202	69	41	138.141	C10H18	cis-2,6-Dimethyl-2,6-octadiene	Hydrocarbons	2492-22-0	985	-	87898.9	78536.7	71801.6	123239	127987	120829	355357	538283	583988
XMW0183	41	55	126.104	C8H14O	2-Heptenal, 2-methyl-	Aldehyde	30567-26-1	990	-	54518.9	52504.5	47347.7	87592.6	85241.4	83105.3	262798	399299	439205
w06	57	56	170.203	C12H26	Heptane, 2,2,4,6,6-pentamethyl-	Hydrocarbons	13475-82-6	990	-	2023.47	2910.86	2667.65	5652.65	4275.91	4441.44	13870.7	19307.1	21247.9
XMW1381	91	105	134.11	C10H14	Bicyclo[3.2.1]oct-2-ene, 3-methyl-4-methylene-	Terpenoids	49826-53-1	1168	-	27877.5	23053	18723.7	43171.1	126689	593436	5.91175e+06	6.57584e+06	7.07839e+06
D417	82	67	142.099	C8H14O2	3-Hexen-1-ol, acetate, (E)-	Ester	3681-82-1	1005	sharp, fruity, green, cortex, hyacinth, narcissus, rummy, unripe banana, pear	0	0	0	67516.4	54626.5	55093.9	204450	217050	281856
KMW0205	112	84	112.089	C7H12O	Cyclohexene, 1-methoxy-	Aromatics	931-57-7	1014	herbal, spice	15572.4	13911.2	11665.2	13793.1	10082.2	12247	7563	8626.08	8831
KMW0210	161	105	204.188	C15H24	1H-Cyclopenta[1,3]cyclopropa[1,2]benzene, octahydro-7-methyl-3-methylene-4-(1-methylethyl)-, [3aS-(3a.alpha.,3b.beta.,4.beta.,7.alpha.,7aS*)]-	Terpenoids	13744-15-5	1390	citrus, fruity, radish	3494.61	2857.53	2340.04	57026.2	137285	162381	261194	259493	250526
w41	111	55	126.104	C8H14O	3-Octen-2-one, (E)-	Ketone	18402-82-9	1035	herbal, mushroom	557902	408144	330987	264431	310337	301411	361067	424053	403343
KMW0225	41	67	100.089	C6H12O	3-Hexen-1-ol, (E)-	Alcohol	928-97-2	852	green, cortex, privet, leafy, floral, petal, oily, earthy	237512	196661	149315	288722	463667	765290	2.51026e+06	2.54346e+06	2.53339e+06
WMW0121	57	71	156.188	C11H24	Nonane, 3,7-dimethyl-	Hydrocarbons	17302-32-8	1038	-	20088.5	15561.7	13482.5	10501.8	13343	15486.4	21927.5	23179.5	24636.5
D409	81	59	154.136	C10H18O	(S)-2,5-Dimethyl-3-vinylhex-4-en-2-ol	Alcohol	35671-15-9	1039	-	1.23916e+06	856111	806529	894853	933765	1.12807e+06	1.94708e+06	2.05071e+06	2.01799e+06
KMW0230	55	111	126.104	C8H14O	3-Octen-2-one	Ketone	1669-44-9	1040	earthy, spicy, herbal, sweet, mushroom, hay, blueberry	73956.1	56150.9	50292.9	46230.6	61933.1	138521	446516	459358	458590
KMW0233	105	77	120.058	C8H8O	Acetophenone	Ketone	98-86-2	1065	sweet, pungent, hawthorn, mimosa, almond, acacia	29692	23587	20203	25716	55589	237690	317517	293890	328521
XMW0196	112	71	156.188	C11H24	Decane, 4-methyl-	Hydrocarbons	2847-72-5	1060	pungent	278854	221724	186717	271451	245756	222046	164391	187811	180177
XMW0910	68	43	110.048	C5H6N2O	1H-Imidazole, 1-acetyl-	Heterocyclic compound	2466-76-4	950	-	40076	39412.7	35042.3	39364	36299	33397	40225	39203.8	46230
NMW0021	80	108	108.069	C6H8N2	2-PyridinemethanAmine	Heterocyclic compound	3731-51-9	1054	-	601451	541264	473112	557428	531907	471021	439990	468803	463187
D270	89	71	158.131	C9H18O2	Propanoic acid, 2-methyl-, pentyl ester	Ester	2445-72-9	1057	fruity, apple, banana, apricot, buttery	4888.09	4270.2	4057.25	7148.76	7639.1	14626	40187.4	44513.2	46069.8
NMW0022	79	107	122.073	C8H10O	Benzenemethanol, .alpha.-methyl-	Alcohol	98-85-1	1061	fresh, sweet, gardenia, hyacinth	91666.7	79502.7	67659.8	101596	136030	273528	787359	771653	921915
KMW0275	59	94	170.131	C10H18O2	2-Furanmethanol, 5-ethenyltetrahydro-.alpha.,.alpha.,5-trimethyl-, cis-	Heterocyclic compound	5989-33-3	1074	earthy, floral, sweet, woody	16627.3	13760.5	11468.5	16100.3	17899.4	16274.2	36839.1	35281.9	45205.1
D364	81	82	138.079	C7H10N2O	2-Ethoxy-3-methylpyrazine	Heterocyclic compound	32737-14-7	1065	hazelnut, roasted, almond, pineapple, earthy	1.04902e+06	974455	839134	954834	924438	844953	698682	754744	712073
KMW0276	56	55	130.136	C8H18O	1-Octanol	Alcohol	111-87-5	1072	intense citrus, rose	242828	214714	192601	224261	215294	195581	158379	172427	160748
KMW0259	93	91	136.125	C10H16	.gamma.-Terpinene	Terpenoids	99-85-4	1060	oily, smoky	24880.1	21031.6	19540.7	26624.8	17725.7	14274.8	14574.5	17186	17591.8
KMW0260	126	111	126.068	C7H10O2	2-Cyclopenten-1-one, 2-hydroxy-3,4-dimethyl-	Ketone	21835-00-7	1075	strong, caramel	25079.6	23167.7	17671	26037.8	24338.6	25668.4	15923.5	17629.1	16137.1
WMW0082	41	55	152.157	C11H20	1,10-Undecadiene	Hydrocarbons	13688-67-0	1095	-	3.74826e+06	3.19177e+06	2.88675e+06	2.76062e+06	2.87882e+06	2.52492e+06	1.91856e+06	2.17355e+06	2.02892e+06
D306	85	41	154.136	C10H18O	1,5-Heptadien-4-ol, 3,3,6-trimethyl-	Terpenoids	27644-04-8	1084	-	3.8601e+06	3.12472e+06	2.71216e+06	3.22504e+06	3.03682e+06	2.88469e+06	2.31063e+06	2.52499e+06	2.24894e+06
D405	45	91	136.089	C9H12O	Benzene, (2-methoxyethyl)-	Aromatics	3558-60-9	1086	green, floral, chrysanthemum, jasmin, metallic, rose	14965.9	13213.2	10824.1	12566.3	12085.1	11641.3	9352.75	9451.2	9781.56
WMW0092	44	58	143.167	C9H21N	1-OctanAmine,N-methyl-	Amine	2439-54-5	1088	-	41927.7	31148.5	28473.8	32513.8	32402	28200	24168.2	25154.1	21326.4
XMW1227	69	41	154.099	C9H14O2	(E)-2-Methylbut-2-en-1-yl methacrylate	Ester	88142-95-4	1088	-	328904	263160	227987	261001	254577	242248	188341	206275	185938
XMW1067	71	43	156.115	C9H16O2	Butanoic acid, 2-pentenyl ester, (Z)-	Ester	42125-13-3	1091	-	3.00093e+06	2.4753e+06	2.2002e+06	2.31316e+06	2.41088e+06	2.12468e+06	1.64328e+06	1.92368e+06	1.77938e+06
WMW0176	42	70	114.068	C6H10O2	2H-Pyran-2-one, tetrahydro-6-methyl-	Heterocyclic compound	823-22-3	1095	creamy, fruity, coconut	654149	566350	517395	533076	554816	488592	382597	435483	404214
D133	129	69	186.162	C11H22O2	4-Heptanol, 2,6-dimethyl-, acetate	Ester	10250-45-0	1092	herbal, rhubarb, floral, lilac, banana	848724	618455	497646	702161	625403	625034	448284	528241	479014
XMW1442	69	84	154.136	C10H18O	Ketone, methyl 2,2,3-trimethylcyclopentyl	Ketone	17983-22-1	1092	-	5.968e+06	4.97695e+06	4.37507e+06	4.34859e+06	4.45029e+06	3.90192e+06	2.89892e+06	3.32379e+06	3.09773e+06
XMW1219	83	101	156.115	C9H16O2	2-Butenoic acid, 2-methyl-, 2-methylpropyl ester, (E)-	Ester	61692-84-0	1093	herbal, pungent	7.09043e+06	5.71269e+06	5.11363e+06	5.03274e+06	5.11741e+06	4.54842e+06	3.31501e+06	3.88045e+06	3.59999e+06
XMW1429	70	82	113.059	C4H7N3O	1-(2-Hydroxyethyl)-1,2,4-triazole	Heterocyclic compound	3273-14-1	1095	-	1.5638e+06	1.30267e+06	1.17214e+06	1.21373e+06	1.26385e+06	1.10131e+06	820653	972167	902456
XMW0644	82	81	110.084	C6H10N2	1H-Imidazole, 2-propyl-	Heterocyclic compound	50995-95-4	1095	-	4.95677e+06	4.09006e+06	3.65585e+06	3.65515e+06	3.76832e+06	3.25548e+06	2.37855e+06	2.76403e+06	2.55766e+06
D407	68	69	154.136	C10H18O	7-Octen-4-ol, 2-methyl-6-methylene-, (S)-	Terpenoids	35628-05-8	1097	-	1175926	986692	888129	900584	938649	835466	625579	723544	669155
XMW0410	55	83	142.136	C9H18O	1-Nonen-4-ol	Alcohol	35192-73-5	1103	-	141677	120185	114532	85510.2	83447.7	73767.6	87603.5	101455	94771.5
KMW0295	129	60	129.025	C5H7NOS	Ethanone, 1-(4,5-dihydro-2-thiazolyl)-	Heterocyclic compound	29926-41-8	1106	corn, chip, taco, potato, toasted, bread, nutty	90878.1	72199.5	61383.3	68671.5	65204.3	58435.9	36401.3	41801.3	38298.7
NMW0038	107	122	122.073	C8H10O	Benzenemethanol, 4-methyl-	Alcohol	589-18-4	1106	mild, floral	710614	569701	503587	541438	548214	498323	363990	429624	373205
D98	124	109	124.035	C7H8S	Benzene, (methylthio)-	Sulfur compounds	100-68-5	1106	toluene, solvent, spicy, woody, sawdust	5.74278e+06	4.45769e+06	3.7441e+06	4.27657e+06	4.17761e+06	3.82487e+06	2.56265e+06	3.16064e+06	2.96979e+06
KMW0301	93	43	154.136	C10H18O	Bicyclo[3.1.0]hexan-2-ol, 2-methyl-5-(1-methylethyl)-, (1.alpha.,2.alpha.,5.alpha.)-	Terpenoids	17699-16-0	1070	woody, balsamic	0	0	0	3849.7	4467.92	4728	16821	14601	22721
D313	73	45	172.146	C10H20O2	3-Hexene, 1-(1-ethoxyethoxy)-, (Z)-	Aldehyde	28069-74-1	1102	green, violet, natural, green, leafy, mushroom, earthy	862450	706036	640941	263813	278634	203037	94893.4	112878	119406
NMW0043	107	91	150.104	C10H14O	Bicyclo[3.1.1]hept-2-en-6-one, 2,7,7-trimethyl-	Terpenoids	473-06-3	1123	-	83996	27410	36745	302317	31020	27801.5	18862	38178	9512.37
KMW0327	108	67	152.12	C10H16O	Limonene oxide, trans-	Terpenoids	4959-35-7	1138	fresh, citrus	7273.53	4000.94	4981.7	35975.9	4940	4834.31	0	0	0
D323	140	107	140.041	C6H8N2S	Pyrazine, 2-methyl-3-(methylthio)-	Heterocyclic compound	2882-20-4	1184	roasted meat, nutty, almond, vegetable	84451.8	64921.5	56239.7	60889.2	59588.9	52290.6	39933.2	44432.8	42822.1
w01	57	68	128.12	C8H16O	Cyclooctyl Alcohol	Alcohol	696-71-9	1155	-	62287.9	52241.7	50942.7	74872	67463.4	72869.8	49964.3	63890	63565.2
NMW0059	94	67	94.053	C5H6N2	4-Aminopyridine	Heterocyclic compound	504-24-5	1158	-	316402	253933	188357	2.30504e+06	1.75477e+06	1.68578e+06	1.00834e+06	1.04922e+06	1.00422e+06
XMW0679	45	43	176.105	C8H16O4	AcetAldehyde, tetramer	Aldehyde	108-62-3	1160	-	11717.2	9573.26	6813.68	100699	79389.3	76663	55295.2	58390.1	48632.9
D439	71	98	156.151	C10H20O	Cyclohexanol, 1-methyl-4-(1-methylethyl)-, trans-	Terpenoids	3901-93-7	1167	-	1.37138e+06	1.10627e+06	948436	933992	778119	736795	1.75446e+06	1.79312e+06	1.7391e+06
XMW0539	152	137	152.084	C9H12O2	3,4-Dimethoxytoluene	Aromatics	494-99-5	1233	-	6202.84	3860.61	3948.99	12819.6	8265.51	8916.21	53172	42565.5	66872.1
KMW0363	138	124	166.111	C9H14N2O	Pyrazine, 2-methoxy-3-(1-methylpropyl)-	Heterocyclic compound	24168-70-5	1175	musty, green, pea, galbanum, bell pepper, pepper	1503.93	1195.76	1262.6	1111.97	1610.19	4646.15	24991.7	24143.9	25345.5
KMW0368	81	53	156.025	C7H8O2S	Ethanethioic acid, S-(2-furanylmethyl) ester	Heterocyclic compound	13678-68-7	1172	sulfury, burnt, roasted, nutty, coffee	190136	163218	115599	1.42334e+06	1.10404e+06	1.0535e+06	676855	710690	650917
D348	68	67	154.136	C10H18O	Cyclobutaneethanol, 1-methyl-2-(1-methylethenyl)-, cis-	Alcohol	30820-22-5	1183	-	5.87921e+06	4.94573e+06	4.45935e+06	4.74148e+06	4.75122e+06	4.17474e+06	3.25193e+06	3.53183e+06	3.45376e+06
XMW0487	92	65	138.043	C6H6N2O2	2-Picoline, 6-nitro-	Heterocyclic compound	18368-61-1	1183	-	84771.6	60345	52812.6	57971.2	56412.8	50771.6	42011.9	47940.7	52323
XMW0241	141	71	184.219	C13H28	Undecane, 4,8-dimethyl-	Hydrocarbons	17301-33-6	1185	-	565363	442729	386835	423045	428132	376635	278519	309102	300159
KMW0374	69	41	154.136	C10H18O	4-Hexen-1-ol, 5-methyl-2-(1-methylethenyl)-, (R)-	Terpenoids	498-16-8	1170	herbal	1.12865e+06	928574	792288	835936	685880	655996	1.41667e+06	1.49405e+06	1.45641e+06
KMW0380	124	94	166.111	C9H14N2O	Pyrazine, 2-methoxy-3-(2-methylpropyl)-	Heterocyclic compound	24683-00-9	1181	green bell pepper, pea, galbanum	8.612e+07	6.50767e+07	5.48906e+07	6.20676e+07	6.331e+07	5.62631e+07	4.05111e+07	4.59267e+07	4.48578e+07
XMW0588	42	155	155.106	C7H13N3O	1,3,5-Triazaadamantan-7-ol	Heterocyclic compound	130267-10-6	1187	-	1.66903e+06	1.42591e+06	1.28523e+06	1.35992e+06	1.36827e+06	1.22736e+06	947247	1.03283e+06	970407
XMW1142	79	107	150.104	C10H14O	5-propan-2-ylbicyclo[3.1.0]hex-2-ene-2-carbAldehyde	Aldehyde	57129-54-1	1190	-	0	0	0	26923.3	28528.5	35231.6	57106.6	64845.1	113936
XMW0080	110	54	170.131	C10H18O2	3-Octen-1-ol, acetate, (Z)-	Ester	69668-83-3	1195	-	67431.3	54918.1	43039.5	43650.5	46134.6	38341.3	32581.5	34998.8	31714.4
XMW0835	105	133	162.141	C12H18	Benzene, 1-methyl-2-(1-ethylpropyl)-	Aromatics	54410-74-1	1240	-	209671	172716	152798	152520	140783	124944	103672	111389	112872
KMW0382	108	107	108.058	C7H8O	Phenol, 2-methyl-	Phenol	95-48-7	1054	phenol	213442	191338	160497	226986	237703	365577	589991	684793	836607
XMW0773	45	46	151.048	C4H9NO5	Ethanol, 2-(2-hydroxyethoxy)-, 1-nitrate	Alcohol	20633-16-3	1195	-	103491	89044.6	80498.8	86919.6	83428.8	74743.8	58852.4	59771	54326.3
XMW0122	83	55	154.136	C10H18O	Cyclohexanol, 2-methyl-3-(1-methylethenyl)-, (1.alpha.,2.alpha.,3.alpha.)-	Alcohol	54244-81-4	1196	-	23807.7	22577.9	16217	16536	22148	15358	18613	20375	20419
XMW0217	41	55	154.136	C10H18O	cis-7-Decen-1-al	Aldehyde	21661-97-2	1212	citrus, aldehydic, cucumber	22198	14110	13322.6	16598	15440	12778	15513	15811	14288
XMW0213	70	71	186.162	C11H22O2	Isopentyl hexanoate	Ester	2198-61-0	1250	fruity, banana, apple, pineapple, green	1.67946e+06	1.35226e+06	1.26383e+06	1.20462e+06	1.15536e+06	1.02787e+06	822415	887976	825796
XMW1317	124	96	159.081	C8H14ClN	8-Azabicyclo[3.2.1]octane, 3-chloro-8-methyl-	Heterocyclic compound	51275-31-1	1222	-	0	0	0	48860.2	41032.9	38793.7	55124.6	45456.2	74363.8
XMW0545	91	134	149.12	C10H15N	Benzenemethanamine, N-(1-methylethyl)-	Amine	102-97-6	1226	-	26263.9	20023.6	18942.7	16947.3	13980.3	12140.7	24488.6	23308.3	29091.2
KMW0417	84	134	152.12	C10H16O	2-Cyclohexen-1-ol, 2-methyl-5-(1-methylethenyl)-, cis-	Terpenoids	1197-06-4	1229	caraway	3.86218e+07	3.1082e+07	2.82416e+07	2.74766e+07	2.61802e+07	2.35256e+07	1.86442e+07	2.00214e+07	1.89383e+07
KMW0421	120	92	152.047	C8H8O3	Methyl salicylate	Ester	119-36-8	1192	caramel, pepperminty	53175.4	20650	15386	15656	17604	14014	9511.85	11936.8	13097.3
XMW0762	60	44	103.038	C2H5N3O2	Imidodicarbonic diamide	Nitrogen compounds	108-19-0	1237	-	1.54935e+06	1.2373e+06	1.13856e+06	1.10144e+06	1.05738e+06	944357	767709	817441	773651
XMW0223	139	67	139.063	C7H9NO2	1H-Pyrrole-2,5-dione, 3-ethyl-4-methyl-	Heterocyclic compound	20189-42-8	1239	-	2.6139e+06	1.97463e+06	1.71099e+06	1.79691e+06	1.67628e+06	1.50858e+06	1.14736e+06	1.27574e+06	1.20205e+06
D359	136	135	164.131	C10H16N2	Pyrazine, 2,3-dimethyl-5-(1-methylpropyl)-	Heterocyclic compound	32263-00-6	1229	marine, burnt, roasted	502026	386171	335103	347715	322916	296028	241681	268676	260191
NMW0008	59	114	174.089	C8H14O4	Hexanedioic acid, dimethyl ester	Ester	627-93-0	1243	mild, nutty	386005	312761	290381	266976	256440	230964	188109	197401	188696
D85	85	103	186.162	C11H22O2	Butanoic acid, 3-methyl-, hexyl ester	Ester	10032-13-0	1244	sweet, green fruit, apple, unripe apple skin, strawberry	3.10809e+06	2.45964e+06	2.25095e+06	2.19154e+06	2.07561e+06	1.86039e+06	1.4811e+06	1.58943e+06	1.50617e+06
KMW0429	95	93	182.131	C11H18O2	Isobornyl formate	Ester	1200-67-5	1233	camphor, musty, medicinal, woody	1.62559e+07	1.3015e+07	1.15887e+07	1.15095e+07	1.07942e+07	9.63818e+06	7.54103e+06	8.17455e+06	7.77544e+06
D248	98	89	186.162	C11H22O2	Propanoic acid, 2-methyl-, heptyl ester	Ester	2349-13-5	1247	sweet, green, fruity, warm floral, apple, cherry, apricot	1.59602e+06	1.2605e+06	1.08527e+06	1.12096e+06	1.01624e+06	925220	728688	790588	754274
XMW0791	153	77	153.043	C7H7NO3	Phenol, 4-methyl-2-nitro-	Phenol	119-33-5	1250	-	617369	471565	404006	383333	364846	323395	238003	264704	253025
KMW0441	91	65	164.084	C10H12O2	Benzeneacetic acid, ethyl ester	Ester	101-97-3	1247	minty	342475	278646	256512	244140	230108	202775	233006	241596	254206
XMW1444	110	95	152.12	C10H16O	Carvenone	Terpenoids	499-74-1	1257	spearmint	0	0	0	22513.7	12698.6	12838.1	54475.7	51424.3	88313.5
XMW0537	133	134	134.073	C9H10O	1H-Inden-5-ol, 2,3-dihydro-	Phenol	1470-94-6	1335	-	8220.33	5897.32	5480.28	7368.52	6929.86	10452.1	137733	140180	198674
XMW1330	57	71	184.219	C13H28	Dodecane, 3-methyl-	Hydrocarbons	17312-57-1	1271	-	10231.3	8634.55	9019.4	10248.7	7890.96	7662.46	6918.97	8253.75	8271.23
XMW0179	57	71	212.25	C15H32	Dodecane, 2,6,11-trimethyl-	Hydrocarbons	31295-56-4	1275	-	223981	169412	193939	154742	129121	119195	131840	144448	138465
KMW0459	41	69	152.12	C10H16O	2,6-Octadienal, 3,7-dimethyl-, (E)-	Terpenoids	141-27-5	1270	citrus, lemon	2577.66	1759.79	2404	2621.01	1681.43	1669.21	14997	12637.1	17241.1
XMW0364	83	55	172.183	C11H24O	6-Undecanol	Alcohol	23708-56-7	1277	-	40205.8	32251.3	30316.5	27826.8	23683.7	22277.4	23860	26835	26824.6
XMW0110	57	71	198.235	C14H30	Dodecane, 4,6-dimethyl-	Hydrocarbons	61141-72-8	1325	-	90625.9	83957.1	73281.4	58231.5	50969.4	44992	56530.9	59549.5	58019.6
KMW0488	57	71	184.219	C13H28	Tridecane	Hydrocarbons	629-50-5	1300	alkane	48902.7	40932.7	42095.3	27181.4	23397.5	20661.6	86993.7	82163.4	74619.6
XMW1089	99	41	184.146	C11H20O2	Hexanoic acid, cyclopentyl ester	Ester	5413-59-2	1325	-	17928.6	15273.7	12237.5	11228.9	9920.05	8880.81	11046.6	12287.8	12314.2
XMW0209	79	91	152.12	C10H16O	1,4-Cyclohexadiene-1-methanol, 4-(1-methylethyl)-	Alcohol	22539-72-6	1330	-	5348.64	4728.29	5085.59	5425.8	5451.38	5559.58	108223	100788	147169
KMW0500	108	91	178.099	C11H14O2	Butanoic acid, phenylmethyl ester	Ester	103-37-7	1347	fresh, fruity, jasmin, apricot, loganberry	0	0	0	0	0	0	35734.1	32404.4	46189
XMW1247	105	161	176.157	C13H20	Cyclohexene, 6-(2-butenylidene)-1,5,5-trimethyl-, (E,Z)-	Hydrocarbons	71186-24-8	1336	-	6360.16	4535.7	4803.37	6495.67	6255.45	9083.9	132798	130570	184766
NMW0141	71	67	170.131	C10H18O2	2,7-Octadiene-1,6-diol, 2,6-dimethyl-, (E)-	Terpenoids	75991-61-6	1339	-	12198.7	8117.7	7800.82	7098.35	6054.14	6280.38	21903.6	21964.2	29167.3
XMW0698	108	41	204.188	C15H24	1,4-Methano-1H-indene, octahydro-4-methyl-8-methylene-7-(1-methylethyl)-, [1S-(1.alpha.,3a.beta.,4.alpha.,7.alpha.,7a.beta.)]-	Terpenoids	3650-28-0	1396	-	27748.8	28465	21810.5	37497.1	47661.2	39836.3	64465.1	62037.9	65616.3
NMW0006	107	150	150.104	C10H14O	2-Cyclohexen-1-one, 3-methyl-6-(1-methylethylidene)-	Terpenoids	491-09-8	1340	sharp, minty, phenol	5096.72	3735.37	3190.18	5054.51	4202.61	6100.72	121412	119466	169019
WMW0120	85	71	254.053	C9H19I	Nonane, 1-iodo-	Halogenated hydrocarbons	4282-42-2	1342	-	9904.1	6749.2	7172.75	7074.7	5994.64	5600.32	7515.9	8781.9	8175.19
KMW0511	105	123	178.099	C11H14O2	Butyl benzoate	Ester	136-60-7	1377	strong, cumin, caraway, spicy, herbal, leathery	2191.62	2117.37	1519.53	14338	9222.77	23206.6	48836.9	75177.3	62034
D138	145	103	218.079	C9H14O6	Triacetin	Ester	102-76-1	1344	mild, clean, tropical, fruity	0	0	0	0	0	0	17401.3	17270.9	24335.2
KMW0540	164	103	164.084	C10H12O2	Eugenol	Phenol	97-53-0	1358	floral, clove	3.72367e+06	1.23093e+06	1.21489e+06	640711	433428	744604	145940	113271	130121
KMW0523	55	69	172.183	C11H24O	1-Undecanol	Alcohol	112-42-5	1371	fresh, waxy, rose, soapy, clean, cloth, floral, citrus	0	0	0	19321.2	14757.3	23108.9	39711.3	45239.3	46398.2
XMW0041	178	163	178.099	C11H14O2	Benzene, 1,2-dimethoxy-4-(1-propenyl)-	Aromatics	93-16-3	1492	spicy, clove, blossom, carnation, woody	4.96996e+06	3.1423e+06	3.47122e+06	3.3193e+06	3.00624e+06	3.86958e+06	9.38524e+06	8.48138e+06	7.13983e+06
KMW0531	67	93	140.12	C9H16O	3,6-Nonadien-1-ol, (E,Z)-	Alcohol	56805-23-3	1156	fatty, green, cucumber, green pepper, fruity, watermelon	50820.6	40914.2	30430	225974	185424	179115	111206	119210	108823
XMW0262	159	117	202.172	C15H22	1,1,7,7a-Tetramethyl-1a,2,6,7,7a,7b-hexahydro-1H-cyclopropa[a]naphthalene	Terpenoids	154098-14-3	1440	-	0	0	0	14579.7	28087.4	33411.9	54050.3	54729.5	49832.7
XMW0856	105	77	164.084	C10H12O2	1-Butanone, 2-hydroxy-1-phenyl-	Ketone	16183-46-3	1390	-	22315.6	20656	12714.7	137998	329225	378351	598730	567567	570410
XMW0520	58	104	104.033	CH4N4O2	Nitroguanidine	Nitrogen compounds	556-88-7	1392	-	3516.7	3351.68	2152.18	5164.23	5733.67	5110.79	8169.77	7611.12	7723.26
XMW0728	121	93	176.12	C12H16O	Benzenemethanol, 4-methyl-.alpha.-(1-methyl-2-propenyl)-, (R*,R*)-	Alcohol	83173-76-6	1393	-	12231.3	10014.5	6939.12	56883	132315	153088	259246	253881	255696
WMW0010	81	93	204.188	C15H24	beta-Elemen	Terpenoids	515-13-9	1391	sweet	4209.23	3744.81	3539	53371.6	76366.9	89349.4	112876	123956	120305
KMW0549	112	41	182.167	C12H22O	4a(2H)-Naphthalenol, octahydro-4,8a-dimethyl-,(4.alpha.,4a.alpha.,8a.beta.)-	Aromatics	19700-21-1	1430	fresh, musty, earthy, soil	30730.9	15682	14167.2	92769.4	84862.6	158289	352811	384406	352946
KMW0548	204	161	204.188	C15H24	[1aR-(1a.alpha.,4.alpha.,4a.beta.,7b.alpha.)]-1a,2,3,4,4a,5,6,7b-octahydro-1,1,4,7-tetramethyl-1H-Cycloprop[e]azulene	Terpenoids	489-40-7	1409	woody, balsamic	5402.94	4274.71	3538.12	6921.01	15709.8	17681.5	27003.4	25590.3	25340.2
XMW1100	177	69	192.151	C13H20O	2-Buten-1-one, 1-(2,6,6-trimethyl-1-cyclohexen-1-yl)-	Ketone	35044-68-9	1419	fruity, floral, black currant, currant, plum, rose, honey, tobacco	0	0	0	2417.91	1396.45	2835.97	17119	14720.3	15817.5
NMW0183	95	77	124.052	C7H8O2	Benzenemethanol, 4-hydroxy-	Alcohol	623-05-2	1426	fruity, bitter, almond, sweet, coconut	16498.7	13257.4	12185.3	147776	132993	263569	637811	672661	630210
WMW0110	74	87	200.178	C12H24O2	Undecanoic acid, methyl ester	Ester	1731-86-8	1428	fatty, waxy, fruity	0	0	0	5094.28	4884.69	7307.21	17361.9	15893.3	16124
D344	81	41	166.136	C11H18O	(E,E)-2,4-Undecadienal	Aldehyde	30361-29-6	1430	oily, caramel, spicy, citrus, buttery, baked	15915.4	10599.7	13141.3	156243	146107	274590	674616	707127	662725
XMW0468	93	41	204.188	C15H24	Bicyclo[3.1.1]hept-2-ene, 2,6-dimethyl-6-(4-methyl-3-pentenyl)-	Terpenoids	17699-05-7	1435	-	8096.71	4400.63	3496.32	4.54889e+06	1.16402e+07	1.4131e+07	2.2999e+07	2.16308e+07	2.13666e+07
XMW0380	161	41	204.188	C15H24	1H-Cyclopropa[a]naphthalene, 1a,2,3,5,6,7,7a,7b-octahydro-1,1,7,7a-tetramethyl-, [1aR-(1a.alpha.,7.alpha.,7a.alpha.,7b.alpha.)]-	Terpenoids	17334-55-3	1432	-	3753.86	2224.31	2585.17	37355.7	59282.5	82433.8	149215	155227	148197
D249	101	57	194.094	C11H14O3	Ethanol, 2-phenoxy-, propanoate	Ester	23495-12-7	1434	resinous, fruity, myrrh, opoponax, lavender, hay	0	0	0	3020.06	7253.42	8891.56	14374.9	13113.8	13049.3
NMW0188	147	148	148.052	C9H8O2	2-Propenoic Acid, 3-phenyl-	Acid	621-82-9	1435	balsamic, sweet, storax	0	0	0	180930	472523	579334	947674	954128	893020
XMW0802	148	147	148.064	C8H8N2O	2-Hydroxymethylbenzimidazole	Heterocyclic compound	22128-99-0	1437	-	0	0	0	144639	380794	461835	775383	766842	723967
KMW0560	146	118	146.037	C9H6O2	Coumarin	Heterocyclic compound	91-64-5	1440	sweet, hay, tonka, new-mown hay	0	0	0	13844.2	35734.6	42367.3	71737	70991.9	67986.6
XMW0584	85	141	214.157	C12H22O3	2,5-Dibutoxy-2,5-dihydrofuran	Heterocyclic compound	20295-23-2	1441	-	0	0	0	16763.8	23364.3	23945.8	39795	38653.8	37121.6
XMW0508	137	180	180.079	C10H12O3	2,5-Dihydroxy-4-isopropyl-2,4,6-cycloheptatrien-1-one	Ketone	54755-56-5	1441	-	0	0	0	0	0	0	69305.9	55779	55146.8
NMW0196	129	138	202.121	C10H18O4	Octanedioic acid, dimethyl ester	Ester	1732-09-8	1448	-	6420.79	5219.77	4044.38	488969	773483	948851	1.43977e+06	1.37107e+06	1.33745e+06
D353	161	91	204.188	C15H24	(S,1Z,6Z)-8-Isopropyl-1-methyl-5-methylenecyclodeca-1,6-diene	Terpenoids	317819-80-0	1448	-	0	0	0	556529	1.33967e+06	1.73363e+06	2.99752e+06	2.98539e+06	2.83949e+06
XMW1490	162	161	162.068	C10H10O2	3-MethoxycinnamAldehyde	Aldehyde	56578-36-0	1451	-	153740	67798	58985.4	1.63497e+07	2.51126e+07	3.04408e+07	4.47186e+07	4.21846e+07	4.13871e+07
XMW1269	102	144	203.079	C8H13NO5	L-Aspartic acid, N-acetyl-, dimethyl ester	Ester	57289-64-2	1452	-	4484.41	3760.11	3341.06	386893	630622	766484	867693	876760	876711
XMW1260	123	93	196.183	C13H24O	1-Cyclohexene-1-propanol, .alpha.,2,6,6-tetramethyl-	Alcohol	3293-47-8	1452	woody, floral, amber	51860.2	24872	20441.2	5.29096e+06	8.44324e+06	1.03689e+07	1.54481e+07	1.46924e+07	1.4316e+07
NMW0197	135	152	152.047	C8H8O3	Benzoic Acid, 4-methoxy-	Acid	100-09-4	1452	faint, putrid, sweet, cadaverous	142575	58363.9	53023.6	1.0211e+07	1.63348e+07	1.99714e+07	3.00574e+07	2.84938e+07	2.80055e+07
KMW0566	189	133	204.188	C15H24	(4aR-trans)-decahydro-4a-methyl-1-methylene-7-(1-methylethylidene)-Naphthalene	Terpenoids	515-17-3	1479	woody	0	0	0	24579.1	48300	55146	79874	75626	78726
WMW0095	109	69	196.183	C13H24O	5,9-Undecadien-2-ol, 6,10-dimethyl-	Alcohol	53837-34-6	1459	-	228647	119884	93913.8	2.26076e+07	3.62415e+07	4.43965e+07	6.71574e+07	6.35032e+07	6.21923e+07
XMW0948	105	204	204.188	C15H24	Valerena-4,7(11)-diene	Terpenoids	351222-66-7	1460	-	285667	130818	110908	2.70683e+07	4.38003e+07	5.36222e+07	8.10521e+07	7.64205e+07	7.50476e+07
WMW0207	97	96	210.235	C15H30	Cyclohexane, 1-(1,5-dimethylhexyl)-4-methyl-	Hydrocarbons	29799-19-7	1461	-	10657	8573.56	7642	750177	1.17657e+06	1.43196e+06	2.20747e+06	2.09828e+06	2.0463e+06
XMW0419	57	71	212.25	C15H32	Tetradecane, 2-methyl-	Hydrocarbons	1560-95-8	1463	-	83924.4	39254.2	36854.2	3.57778e+06	5.4907e+06	6.66014e+06	9.5085e+06	9.22387e+06	8.90624e+06
D274	131	160	160.052	C10H8O2	2H-1-Benzopyran-2-one, 3-methyl-	Heterocyclic compound	2445-82-1	1490	-	997545	604959	627042	944790	1.10142e+06	1.24913e+06	1.98971e+06	1.9049e+06	1.7497e+06
NMW0204	152	108	151.997	C4H8O2S2	trans-O-Dithiane-4,5-diol	Heterocyclic compound	14193-38-5	1466	-	0	0	0	47798	72775.2	91066.7	120100	123420	117832
KMW0571	56	41	228.209	C14H28O2	Butyl caprate	Ester	30673-36-0	1590	whiskey	0	0	0	3079.12	5018.75	6648.87	7574.04	9893.21	9714.43
D456	55	67	184.183	C12H24O	8-Dodecen-1-ol, (Z)-	Alcohol	40642-40-8	1468	-	244175	123967	109011	1.20674e+07	1.85221e+07	2.24194e+07	3.18418e+07	3.0817e+07	2.96657e+07
WMW0148	119	121	204.188	C15H24	Spiro[4.5]dec-7-ene, 1,8-dimethyl-4-(1-methylethenyl)-, [1S-(1.alpha.,4.beta.,5.alpha.)]-	Terpenoids	24048-44-0	1471	-	3307.97	2096	1932.64	50376.4	93128.5	107082	113647	111765	112333
WMW0003	107	161	204.188	C15H24	Eremophilene	Terpenoids	10219-75-7	1494	-	28660.1	22745.8	18467.5	5.21311e+06	7.67536e+06	1.02734e+07	1.521e+07	1.57332e+07	1.47864e+07
XMW0549	108	91	204.188	C15H24	(1S,4aR,7R)-1,4a-Dimethyl-7-(prop-1-en-2-yl)-1,2,3,4,4a,5,6,7-octahydronaphthalene	Terpenoids	52026-55-8	1447	-	77312.8	62103.4	54593.3	5.25469e+06	8.50543e+06	1.05079e+07	1.63687e+07	1.54639e+07	1.51317e+07
KMW0576	41	161	204.188	C15H24	Aromandendrene	Terpenoids	489-39-4	1440	woody	0	0	0	714119	1.71888e+06	2.04269e+06	3.1392e+06	2.94012e+06	2.92626e+06
XMW0088	151	152	151.038	C6H5N3O2	Pyrolo[3,2-d]pyrimidin-2,4(1H,3H)-dione	Heterocyclic compound	65996-50-1	1475	-	0	0	0	13308	10181	16307	9783	11945	9198
KMW0580	125	97	196.146	C12H20O2	2,4-Decadienoic acid, ethyl ester, (E,Z)-	Ester	3025-30-7	1479	green, waxy, pear, apple, sweet, fruity, tropical	53477.8	27005.4	23160.9	912660	615969	792962	602727	579445	562882
XMW0147	119	121	204.188	C15H24	1-Methyl-4-(6-methylhept-5-en-2-yl)cyclohexa-1,3-diene	Terpenoids	451-55-8	1482	-	0	0	0	332104	693955	814700	997861	995892	1.03615e+06
XMW0706	168	167	168.094	C13H12	1,1'-Biphenyl, 3-methyl-	Aromatics	643-93-6	1485	green, rose	16439	9743.51	10532.7	9552.18	9580.36	7845.02	5623.6	5705.79	7489.09
NMW0210	165	136	165.043	C8H7NO3	Furo[3,4-c]pyridin-1(3H)-one, 7-hydroxy-6-methyl-	Heterocyclic compound	4753-19-9	1484	-	3.92879e+06	3.43187e+06	3.20993e+06	2.45116e+06	2.28416e+06	1.92579e+06	1.42929e+06	1.62755e+06	1.53231e+06
XMW0097	93	41	190.172	C14H22	1,5-Cycloundecadiene, 8,8-dimethyl-9-methylene-	Hydrocarbons	62338-54-9	1485	-	6.02955e+06	3.68495e+06	3.84628e+06	1.24479e+07	2.43802e+07	2.74901e+07	3.98112e+07	3.84829e+07	3.87627e+07
XMW1405	153	154	154.078	C12H10	1,8-Ethylenenaphthalene	Aromatics	83-32-9	1482	-	5748.1	4480.42	4312.22	97033.5	67319.8	86051.1	71027.6	63398.7	62404
NMW0213	158	157	158.084	C10H10N2	Nicotyrine	Heterocyclic compound	487-19-4	1488	-	61545.3	36577.9	39288.2	44025.2	43085.3	47380.2	90405.5	83023.3	73616.3
XMW0548	120	41	204.188	C15H24	Bicyclo[7.2.0]undecane, 10,10-dimethyl-2,6-bis(methylene)-, [1S-(1R*,9S*)]-	Terpenoids	136296-38-3	1489	-	1220875	1.08182e+06	991096	5056667	11586166	13534509	20439904	19112837	18465865
XMW0742	120	69	204.188	C15H24	10,10-Dimethyl-2,6-dimethylenebicyclo[7.2.0]undecane	Terpenoids	357414-37-0	1440	-	1079.21	861.911	777.692	943488	2.4855e+06	3.0496e+06	5.01732e+06	4.95384e+06	4.68282e+06
WMW0007	107	93	204.188	C15H24	[1S-(1.alpha.,7.alpha.,8a.beta.)]-1,2,3,5,6,7,8,8a-octahydro-1,4-dimethyl-7-(1-methylethenyl)-Azulene	Terpenoids	3691-11-0	1505	-	155542	55673.5	47214.3	4.07429e+07	6.59387e+07	8.06063e+07	1.15407e+08	1.10556e+08	1.08226e+08
XMW0817	69	93	204.188	C15H24	(1S,5S,6R)-6-Methyl-2-methylene-6-(4-methylpent-3-en-1-yl)bicyclo[3.1.1]heptane	Terpenoids	15438-94-5	1492	-	0	0	0	1.11662e+06	2.55415e+06	4.00872e+06	4.66447e+06	5.65893e+06	5.7351e+06
D328	134	91	202.172	C15H22	(5R,10R)-10-Methyl-6-methylene-2-(propan-2-ylidene)spiro[4.5]dec-7-ene	Terpenoids	28908-27-2	1495	-	0	0	0	503152	736225	1.00312e+06	1.51401e+06	1.40616e+06	1.2668e+06
NMW0216	166	165	166.063	C9H10O3	BenzAldehyde, 3,4-dimethoxy-	Aldehyde	120-14-9	1489	sweet, woody, vanilla	1.04912e+06	933266	800260	695256	650621	537060	395619	456992	427100
NMW0219	100	59	205.147	C13H19NO	Diethylpropion	Amine	90-84-6	1497	-	326934	160793	142983	1.02503e+07	7.85844e+06	9.21557e+06	1.17133e+07	9.70555e+06	8.78916e+06
NMW0221	153	152	154.078	C12H10	Hexa-2,4-diyn-1-ylbenzene	Aromatics	520-74-1	1501	sweet, anisic, methyl chavicol, chavicol	20720.1	15662.3	18677.6	830040	598278	694585	1.0721e+06	885596	796659
XMW0700	189	133	204.188	C15H24	4a,8-Dimethyl-2-(prop-1-en-2-yl)-1,2,3,4,4a,5,6,7-octahydronaphthalene	Terpenoids	103827-22-1	1492	-	2025.81	1735.68	1821.92	553519	820460	1.08813e+06	1.76464e+06	1.63734e+06	1.51792e+06
XMW0812	105	91	204.188	C15H24	Benzene, (1-methyl-1-propylpentyl)-	Aromatics	54932-91-1	1504	-	88156.6	31905.3	29226.4	2.28544e+07	3.7412e+07	4.56636e+07	6.4118e+07	6.26251e+07	6.16022e+07
D338	119	204	204.188	C15H24	1-methyl-4-(1,2,2-trimethylcyclopentyl)cyclohexa-1,3-diene	Terpenoids	29621-78-1	1509	-	167343	59606.8	49271.4	4.66577e+07	7.72292e+07	9.51177e+07	1.33558e+08	1.31126e+08	1.28465e+08
XMW1478	69	68	224.178	C14H24O2	Geranyl isobutyrate	Ester	2345-26-8	1514	sweet, floral, fruity, green, peach, apricot, rose	125688	49567.3	44825.1	2.01642e+07	34817291	3.98049e+07	4.25841e+07	50093316	52383271
XMW1145	140	142	171.045	C8H10ClNO	Ethanol, 2-(4-chlorophenyl)amino-	Alcohol	2933-81-5	1514	-	1.43966e+06	760540	661235	4.07339e+07	3.14841e+07	3.72887e+07	4.63198e+07	3.9123e+07	3.56871e+07
D216	121	93	206.167	C14H22O	.alpha.-Irone	Terpenoids	79-69-6	1526	orris, floral, berry, violet, woody, powdery	0	0	0	110863	241962	345105	482844	425077	426750
XMW0049	137	109	208.183	C14H24O	2,4,4-Trimethyl-3-(3-methylbutyl)cyclohex-2-enone	Ketone	88725-82-0	1520	-	0	0	0	4049.21	7543.04	10029.9	8427.35	7967.27	9542.27
XMW1364	135	93	206.203	C15H26	7-Octylidenebicyclo[4.1.0]heptane	Hydrocarbons	82253-11-0	1522	-	0	0	0	38621.5	80797.5	125027	156852	146725	148170
KMW0626	159	160	202.172	C15H22	Naphthalene, 1,2,3,4-tetrahydro-1,6-dimethyl-4-(1-methylethyl)-, (1S-cis)-	Terpenoids	483-77-2	1523	herbal, spice	0	0	0	6294.97	10536	11174.7	15342.9	12428.2	12712.7
KMW0609	81	95	226.193	C14H26O2	Citronellyl butyrate	Ester	141-16-2	1529	sweet, fruity, floral, tropical, green, geranium, waxy	0	0	0	97274.1	214733	286216	712378	536054	541151
KMW0612	192	91	192.079	C11H12O3	1,3-Benzodioxole, 4-methoxy-6-(2-propenyl)-	Aromatics	607-91-0	1520	spicy, warm, balsamic, woody	47232.2	35144.9	30240.1	53494.9	51338.9	37029.4	36044	34930.8	36109.4
WMW0052	93	107	204.188	C15H24	(E)-1-Methyl-4-(6-methylhept-5-en-2-ylidene)cyclohex-1-ene	Terpenoids	53585-13-0	1533	-	0	0	0	84161.5	183587	231229	350799	314350	333412
XMW0958	57	41	282.084	C11H23I	1-Iodoundecane	Halogenated hydrocarbons	4282-44-4	1534	-	9222	7326.04	6811.29	123738	278946	367878	568458	493930	479199
XMW0054	41	119	220.183	C15H24O	Farnesene epoxide, E-	Terpenoids	83637-40-5	1624	-	0	0	0	37543	71668.5	81511.4	129094	127397	132920
D310	202	159	202.172	C15H22	(8R,8aS)-8,8a-Dimethyl-2-(propan-2-ylidene)-1,2,3,7,8,8a-hexahydronaphthalene	Terpenoids	27840-40-0	1540	-	0	0	0	5579.91	8725.01	9855.32	14104.9	13107.7	12918.6
D178	205	105	220.183	C15H24O	(1R,3aR,5aR,9aS)-1,4,4,7-Tetramethyl-1,2,3,3a,4,5a,8,9-octahydrocyclopenta[c]benzofuran	Terpenoids	104188-25-2	1544	-	0	0	0	23254.7	62661.3	69700.3	123754	106616	104599
XMW1006	41	82	220.183	C15H24O	(1S,4R,7S,8R,11R,13R)-4,7,11-Trimethyl-5-oxatetracyclo[5.4.2.01,8.04,13]tridecane	Terpenoids	18319-31-8	1546	-	0	0	0	29003.2	78966.5	90164.4	136078	122914	125842
NMW0234	55	110	154.027	C7H6O4	Patulin	Heterocyclic compound	149-29-1	1545	-	0	0	0	21342.1	55110.6	65135.9	98889.7	88302.7	88951.4
D347	56	57	228.209	C14H28O2	n-Capric acid isobutyl ester	Ester	30673-38-2	1546	oily, sweet, brandy, apricot, fermented, cognac	0	0	0	4590.55	12093.8	12892.7	24099.8	19148.5	18939.1
D185	120	137	137.048	C7H7NO2	4-Aminobenzoic acid	Acid	150-13-0	1547	-	0	0	0	32485.8	89329.8	101257	159904	141581	144526
XMW0592	71	43	226.266	C16H34	Pentadecane, 4-methyl-	Hydrocarbons	2801-87-8	1556	-	0	0	0	104637	187183	192666	351385	386242	370197
D438	69	41	218.167	C15H22O	Sesquirosefuran	Heterocyclic compound	39007-93-7	1557	-	0	0	0	18686	40828.8	49666	102139	77865.2	94942
XMW0247	132	131	202.172	C15H22	Benzene, 1-methyl-4-(1,2,2-trimethylcyclopentyl)-, (R)-	Terpenoids	16982-00-6	1505	-	0	0	0	395076	686749	877607	1.40133e+06	1.35096e+06	1.34096e+06
NMW0241	55	82	138.091	C6H10N4	Pentylenetetrazol	Heterocyclic compound	54-95-5	1560	-	0	0	0	60299.3	119124	116404	213142	238752	223525
KMW0622	69	41	204.188	C15H24	Cyclohexene, 3-(1,5-dimethyl-4-hexenyl)-6-methylene-, [S-(R*,S*)]-	Terpenoids	20307-83-9	1524	herbal, fruity, woody	4688.19	3463.83	3427.06	793083	1.84308e+06	2.40836e+06	3.77521e+06	3.06533e+06	3.18789e+06
XMW1417	82	67	226.193	C14H26O2	Octanoic acid, 3-hexenyl ester, (Z)-	Ester	61444-41-5	1588	green, leafy, orchid, kiwi, metallic, fruity, asparagus, lettuce	0	0	0	5134.33	6856.28	8973.79	11776.4	13021.5	12838.4
XMW0471	82	105	204.115	C13H16O2	3-Hexen-1-ol, benzoate, (Z)-	Ester	25152-85-6	1570	fresh, green, leafy, floral, orchid, balsamic, fatty	9547.04	7223.83	7551.47	1.08668e+06	789730	1.11944e+06	856533	800790	617029
XMW0842	41	55	222.198	C15H26O	Palustrol (Ledum)	Terpenoids	5986-49-2	1568	-	3589.85	3517.57	3067.03	399468	299848	412942	305804	304863	243183
KMW0643	109	41	220.183	C15H24O	Caryophyllene oxide	Terpenoids	1139-30-6	1581	sweet, fresh, dry, woody, spicy	0	0	0	6923.27	10476.4	15292	22766.4	21731.2	26419.2
NMW0247	69	81	218.167	C15H22O	Furan, 3-(4,8-dimethyl-3,7-nonadienyl)-, (E)-	Terpenoids	23262-34-2	1574	-	0	0	0	329825	268529	381700	325166	349234	286857
XMW0843	81	123	222.198	C15H26O	(2E,4S,7E)-4-Isopropyl-1,7-dimethylcyclodeca-2,7-dienol	Alcohol	198991-79-6	1574	-	24860.7	11603.9	9187.88	1.84357e+06	1.42886e+06	2.09302e+06	1.96716e+06	1.86826e+06	1.43693e+06
XMW0809	147	69	204.115	C13H16O2	1,3-Pentanedione, 4,4-dimethyl-1-phenyl-	Ketone	13988-67-5	1578	-	1631.09	1267.28	1629.93	6347.19	5693.63	6578.66	9482.04	10122.3	11464.4
D429	119	120	218.167	C15H22O	2-Methyl-6-(p-tolyl)hept-2-en-4-ol	Terpenoids	38142-57-3	1583	-	0	0	0	40420.2	68088.5	101258	137561	139636	142013
D352	107	123	206.167	C14H22O	2-Butenal, 2-methyl-4-(2,6,6-trimethyl-1-cyclohexen-1-yl)-	Aldehyde	3155-71-3	1584	dry, sweet, tobacco, nutty, violet, boronia, dry leaf, hay, woody, acorn	0	0	0	23859.4	39851.2	59551.4	81470.2	84990.2	83767.4
D337	205	220	220.183	C15H24O	2H-2a,7-Methanoazuleno[5,6-b]oxirene, octahydro-3,6,6,7a-tetramethyl-	Terpenoids	29597-36-2	1585	-	0	0	0	41343.1	66510.4	81900.2	147535	148245	145395
NMW0252	122	94	230.131	C15H18O2	(5R,6R)-3,6-Dimethyl-5-(prop-1-en-2-yl)-6-vinyl-6,7-dihydrobenzofuran-4(5H)-one	Terpenoids	20493-56-5	1590	-	0	0	0	8863.5	14286	20227.5	28386.1	29382.1	30542.9
XMW0031	85	95	222.198	C15H26O	1,4-Methanoazulen-3-ol, decahydro-1,5,5,8a-tetramethyl-, [1S-(1.alpha.,3.beta.,3a.beta.,4.alpha.,8a.beta.)]-	Terpenoids	99481-30-8	1593	-	255764	118051	101383	2.34596e+06	1.69515e+06	1.78226e+06	2.37312e+06	2.0506e+06	1.84307e+06
XMW0206	135	108	135.054	C5H5N5	1H-Pyrazolo[3,4-d]pyrimidin-4-amine	Heterocyclic compound	2380-63-4	1595	-	0	0	0	539867	875700	1.07859e+06	1.8167e+06	1.89544e+06	1.88967e+06
NMW0254	137	138	138.032	C7H6O3	BenzAldehyde, 3,4-dihydroxy-	Aldehyde	139-85-5	1595	dry, medicinal, bitter, almond	0	0	0	8119.02	12857.9	14571.4	26800.1	32348.7	36186.1
XMW0550	148	41	148.075	C7H8N4	N-Cyanomethyl-2-cyanimino-pyrrolidine	Heterocyclic compound	134881-46-2	1595	-	0	0	0	3760.69	5755	6260	8124	9349	8873
XMW1169	69	57	238.193	C15H26O2	Butanoic acid, 2-methyl-, 3,7-dimethyl-2,6-octadienyl ester, (E)-	Ester	68705-63-5	1596	fruity, apple, rose	58015.5	28194.3	24685.1	511724	420329	459792	626287	555977	496983
NMW0255	188	131	188.047	C11H8O3	Plumbagin	Phenol	481-42-5	1597	-	0	0	0	3133	4407	6529	9496	8513.02	8559
XMW0392	185	200	200.157	C15H20	.alpha.-Corocalene	Terpenoids	20129-39-9	1623	-	0	0	0	3594.18	5782.1	5990.52	9232.73	9392.72	11540
XMW0156	41	111	222.198	C15H26O	Spiro[4.5]decan-7-one, 1,8-dimethyl-4-(1-methylethyl)-	Ketone	39510-26-4	1682	-	0	0	0	1.86213e+07	1.43181e+07	1.89221e+07	2.20233e+07	2.08897e+07	1.86542e+07
XMW0750	70	41	210.198	C14H26O	(E)-Tetradec-2-enal	Aldehyde	51534-36-2	1673	citrus, waxy, fatty, green, floral	2.90982e+06	1.48278e+06	1.34829e+06	1.20947e+07	1.51529e+07	1.279e+07	1.26322e+07	1.2744e+07	2.25728e+07
KMW0639	123	41	208.146	C13H20O2	3-Buten-2-one, 4-(2,2,6-trimethyl-7-oxabicyclo[4.1.0]hept-1-yl)-	Terpenoids	23267-57-4	1473	fruity, sweet, berry, woody, violet, orris, powdery	2522.95	2047.89	1720.99	38231.9	33324.1	50387.1	31239.9	37439.9	27734.2
KMW0641	73	68	114.068	C6H10O2	2-Hexenoic Acid, (E)-	Acid	13419-69-7	982	powerful, fruity, sweet, warm, herbal	22379.1	18099.7	16632.1	18281.9	19180.8	16175	14130.5	16895	15465.9
KMW0646	81	123	240.209	C15H28O2	Citronellyl valerate	Ester	7540-53-6	1625	rose, herbal, honey	0	0	0	13665	23430	26964	49945	53935	54264
KMW0647	83	41	224.141	C13H20O3	Methyl jasmonate	Ester	1211-29-6	1638	floral, fresh, petal, magnolia, oily, waxy	18275.7	7410.52	7811.53	10780.8	9693.19	8904.31	7716.69	10887.1	9717.04
WMW0183	115	171	244.167	C13H24O4	Pentanedioic acid, dibutyl ester	Ester	6624-57-3	1648	-	24147.6	8230.1	8878.62	10786.5	11391.5	10830.9	8836.66	9103.49	7006.23
XMW0507	124	123	180.115	C11H16O2	1,3-Benzenediol, 5-pentyl-	Phenol	500-66-3	1761	-	3610.77	2757.02	2429.97	74817.4	53557.9	65575.4	46922.4	42388.7	36005.9
NMW0276	137	194	194.094	C11H14O3	2-Butanone, 4-(4-hydroxy-3-methoxyphenyl)-	Ketone	122-48-5	1648	sweet, spicy, phenol, ginger, vanilla, woody	148591	52043.8	56432.6	75668.5	78105.1	67686	61444	60967.4	62239.7
D285	83	82	226.157	C13H22O3	Cyclopentaneacetic acid, 3-oxo-2-pentyl-, methyl ester	Ester	24851-98-7	1656	floral, oily, jasmin, green, lactonic	484992	194351	213854	214460	226815	198577	236016	240731	254671
D319	119	93	222.198	C15H26O	.beta.-Acorenol	Terpenoids	28400-11-5	1649	-	95129.7	33174.7	36800.5	48676.4	49680.8	40160.6	32139.1	33743	33218.8
D153	92	91	198.104	C14H14O	Benzene, 1,1'-[oxybis(methylene)]bis-	Aromatics	103-50-4	1650	fruity, cherry, fungal, plastic, mushroom	125302	45568	51258	63694	63986	52738	42961	47456	48664
XMW1107	69	113	182.106	C9H14N2O2	N,N'-Methylenebismethacrylamide	Amine	2359-15-1	1651	-	259682	96643.7	110228	125201	125129	106712	97331.3	95853.8	98313.7
KMW0655	135	59	222.198	C15H26O	5-Azulenemethanol, 1,2,3,3a,4,5,6,7-octahydro-.alpha.,.alpha.,3,8-tetramethyl-, [3S-(3.alpha.,3a.beta.,5.alpha.)]-	Terpenoids	22451-73-6	1667	spicy	192917	94172.4	84508.5	6.14034e+06	5.18046e+06	5.70298e+06	5.02925e+06	4.49044e+06	3.68536e+06
XMW0230	57	71	268.313	C19H40	Pentadecane, 2,6,10,14-tetramethyl-	Hydrocarbons	1921-70-6	1690	-	1.49527e+07	1.06844e+07	1.17299e+07	4.18181e+07	3.68581e+07	3.9646e+07	3.7104e+07	3.60512e+07	3.37708e+07
NMW0281	133	105	190.099	C12H14O2	3-Butylisobenzofuran-1(3H)-one	Heterocyclic compound	6066-49-5	1656	herbal, phenol, celery	0	0	0	48035	96975	120804	203774	204487	199484
w14	57	71	242.261	C16H34O	Octane, 1,1'-oxybis-	Hydrocarbons	629-82-3	1688	-	12255	8220	8916.77	3.18379e+07	25940502	31975919	4.06115e+07	39249129	34642033
NMW0287	79	67	232.219	C17H28	1,8,11,14-Heptadecatetraene, (Z,Z,Z)-	Hydrocarbons	10482-53-8	1664	costus	7.33169e+06	6.15855e+06	6.21182e+06	1.76671e+08	1.45387e+08	1.687e+08	1.54287e+08	1.49369e+08	1.19855e+08
KMW0664	82	93	222.198	C15H26O	3-Cyclohexen-1-ol, 1-(1,5-dimethyl-4-hexenyl)-4-methyl-	Terpenoids	15352-77-9	1671	citrus, floral, tangy, lemon, fresh, sweet, herbal	1.25816e+07	6.39849e+06	5.80119e+06	2.85296e+08	2.46619e+08	2.81264e+08	2.62098e+08	2.61147e+08	2.14558e+08
NMW0290	181	196	196.074	C10H12O4	Xanthoxylin	Ketone	90-24-4	1669	borneol, camphor	84473.6	39079.7	35614.8	2.38469e+06	1.95667e+06	2.30027e+06	2.51107e+06	2.40202e+06	2.08578e+06
XMW0263	152	110	217.183	C15H23N	(1R,4S,9aS)-1-Methyl-4-((Z)-pent-2-en-4-yn-1-yl)octahydro-1H-quinolizine	Heterocyclic compound	151805-13-9	1679	-	850302	590253	616868	2.60487e+07	2.16516e+07	2.49027e+07	2.32302e+07	2.29222e+07	1.89208e+07
w24	123	41	224.141	C13H20O3	3-Buten-2-one, 4-(4-hydroxy-2,2,6-trimethyl-7-oxabicyclo[4.1.0]hept-1-yl)-	Ketone	38274-01-0	1690	-	5529.25	4684.32	4155.94	48207	48697	55483	77811	66585	66657
XMW1022	107	135	218.167	C15H22O	3,7-Cyclodecadien-1-one, 3,7-dimethyl-10-(1-methylethylidene)-, (E,E)-	Terpenoids	6902-91-6	1694	-	0	0	0	40204	65318.7	63965.6	80852.3	92386.5	77849.6
XMW0704	113	99	254.152	C14H22O4	Dispiro[1,3-dioxolane-2,2'-bicyclo[2.2.1]heptane-3',2''-(1'',3''-dioxolane)], 4',7',7'-trimethyl-	Hydrocarbons	24022-14-8	1694	-	2.03532e+06	934265	839346	8.02747e+06	6.91449e+06	7.4072e+06	7.31606e+06	6.69276e+06	6.14221e+06
KMW0678	109	135	222.198	C15H26O	4,8-Methanoazulen-9-ol, decahydro-2,2,4,8-tetramethyl-, stereoisomer	Terpenoids	4586-22-5	1566	woody, spicy, earthy	0	0	0	62406.5	111633	124589	221935	244844	219313
XMW1361	58	59	226.23	C15H30O	2-Pentadecanone	Ketone	2345-28-0	1698	fresh, jasmin, celery	711041	512517	502708	2.11032e+06	1.88329e+06	2.05431e+06	2.65549e+06	2.43246e+06	2.45974e+06
XMW0139	183	198	198.141	C15H18	6-Isopropyl-1,4-dimethylnaphthalene	Aromatics	489-77-0	1706	-	664401	307123	256484	2.71098e+06	2.3532e+06	2.46392e+06	2.48489e+06	2.31863e+06	2.1384e+06
D217	93	121	220.183	C15H24O	.beta.-Santalol	Terpenoids	77-42-9	1718	woody	0	0	0	28941.2	36497.4	47248.7	31585.6	34467.6	45954
NMW0311	108	109	179.095	C10H13NO2	Phenacetin	Amine	62-44-2	1721	-	0	0	0	11007.3	8139.1	11824.9	6403.48	6453.96	6813.11
KMW0684	99	71	198.162	C12H22O2	.delta.-Dodecalactone	Ester	713-95-1	1720	peachy, oily, creamy, soapy	3.29036e+06	1.56319e+06	1.42737e+06	1.2338e+07	1.05332e+07	1.13833e+07	1.10104e+07	1.02401e+07	9.41722e+06
KMW0685	41	69	222.198	C15H26O	trans-Farnesol	Terpenoids	106-28-5	1722	mild, muguet, floral, sweet, lily, waxy	3821.65	3051.56	2917.17	98110.6	80641.4	78106.9	61843.3	59530.6	50618.9
XMW1021	68	67	218.167	C15H22O	1,7-Dimethyl-4-(propan-2-ylidene)tricyclo[4.4.0.02,7]decan-3-one	Terpenoids	62332-96-1	1746	-	6338.03	2707.74	3447.66	102667	77809.5	85827.9	64017	64144.2	49299.6
NMW0003	93	55	218.167	C15H22O	2,6,9,11-Dodecatetraenal, 2,6,10-trimethyl-, (E,E,E)-	Terpenoids	17909-77-2	1752	citrus, orange, powdery, aldehydic, juicy, mandarin, sour, candy, waxy	1477.19	953.843	979.133	25590.9	19206.9	19412.2	12250.5	11789	10346.1
NMW0329	170	153	170.022	C7H6O5	Benzoic Acid, 3,4,5-trihydroxy-	Acid	149-91-7	1887	-	76368.1	35331.8	29001.8	251496	241128	238310	205702	182970	182604
D83	69	68	252.209	C16H28O2	Hexanoic acid, 3,7-dimethyl-2,6-octadienyl ester, (E)-	Ester	10032-02-7	1755	rose, geranium, fruity, waxy	5719.85	3835.16	4805.48	65368.3	51504.3	57426.6	40477.6	40346.6	37511.9
NMW0333	71	70	247.157	C15H21NO2	Meperidine	Heterocyclic compound	57-42-1	1758	-	12141.2	8297.13	7899.95	16826.2	11884.7	12164	12105.7	11353.3	9917.74
KMW0692	58	71	268.277	C18H36O	2-Pentadecanone, 6,10,14-trimethyl-	Ketone	502-69-2	1844	oily, herbal, jasmin, celery, woody	0	0	0	12324.3	10115.8	11289.5	25789.5	24358.4	34428.2
KMW0693	189	204	222.198	C15H26O	10-epi-.gamma.-Eudesmol	Terpenoids	15051-81-7	1619	sweet, woody, floral	0	0	0	3028.43	5624.9	5850.01	10000.7	10461.2	10608.7
XMW0208	55	57	256.24	C16H32O2	Octanoic acid, octyl ester	Ester	2306-88-9	1779	coconut, oily, fruity	0	0	0	27228	20746	27051	40863	35401	32795
NMW0347	69	41	250.193	C16H26O2	2,6,10-Dodecatrienoic acid, 3,7,11-trimethyl-, methyl ester, (E,E)-	Ester	3675-00-1	1789	-	23886	9688	8231	54254	45046	47010	48450	43404	44213
WMW0143	55	111	252.282	C18H36	1-Octadecene	Hydrocarbons	112-88-9	1793	-	32045	13380	12084	70821	60364	63071	65320	55935	54008
D242	55	41	254.225	C16H30O2	9-Tetradecen-1-ol, acetate, (E)-	Ester	23192-82-7	1800	-	0	0	0	31331.2	25265.2	29944.3	56347.5	42500.2	60767.2
NMW0353	105	77	179.058	C9H9NO3	Hippuric Acid	Acid	495-69-2	1806	-	0	0	0	28122.3	26538.7	35618.2	42630.8	50960.6	44284.2
KMW0697	82	57	240.245	C16H32O	Hexadecanal	Aldehyde	629-80-1	1817	cardboard	0	0	0	156422	122253	142557	165727	135632	149335
NMW0356	145	177	192.079	C11H12O3	3-Buten-2-one, 4-(4-hydroxy-3-methoxyphenyl)-	Ketone	1080-12-2	1825	sweet, powdery, vanilla, creamy, balsamic	0	0	0	11909.3	15408.8	23081.5	28134.6	24223	24910.3
XMW1033	187	145	262.193	C17H26O2	trans-Valerenyl acetate	Ester	101527-74-6	1832	-	0	0	0	4762	7404	11455	19851	18503	17296
NMW0365	162	134	162.032	C9H6O3	7-Hydroxycoumarin	Heterocyclic compound	93-35-6	1836	-	0	0	0	5452	4273	5199	6181.72	5607	6453
NMW0368	86	44	220.158	C13H20N2O	Prilocaine	Amine	721-50-6	1842	-	0	0	0	4376.45	3827.33	4628.51	5492.76	4369.6	5868.78
KMW0703	107	122	122.073	C8H10O	Phenol, 4-ethyl-	Phenol	123-07-9	1139	phenol, leathery	82325.8	26343.9	35546	301636	30877	25868.2	10484.7	34325.8	4436.31
NMW0373	104	105	204.09	C11H12N2O2	Ethotoin	Heterocyclic compound	86-35-1	1848	-	0	0	0	13171.6	9088.36	10714.7	13418.3	10457.8	14867.7
XMW0752	167	55	238.193	C15H26O2	5,9-Dimethyl-2-(1-methylethyl)cyclodecane-1,4-dione	Ketone	38230-97-6	1860	-	0	0	0	9838	8750	11647	10255	11228	9434
XMW0871	91	65	228.079	C14H12O3	Benzoic acid, 2-hydroxy-, phenylmethyl ester	Ester	118-58-1	1872	balsamic, clean, herbal, oily, sweet	0	0	0	50795.9	45399.4	57156.3	53867.6	57000.5	45237.4
KMW0706	55	69	242.261	C16H34O	1-Hexadecanol	Alcohol	36653-82-4	1880	waxy, clean, greasy, floral, oily	20146	7353	5659	905458	814533	1130967	1143149	1242539	1104208
NMW0386	86	58	234.173	C14H22N2O	Lidocaine	Heterocyclic compound	137-58-6	1878	-	0	0	0	21327.6	19127.4	26948.8	26834.8	29293.7	26763.5
XMW1275	97	98	252.191	C16H28S	Thiophene, 2-dodecyl-	Heterocyclic compound	4861-61-4	1888	-	1.13823e+06	577329	495860	3.44241e+06	3.22892e+06	3.37485e+06	2.79891e+06	2.55513e+06	2.55197e+06
XMW0563	257	41	272.25	C20H32	Naphthalene, decahydro-1,1,4a-trimethyl-6-methylene-5-(3-methylene-4-pentenyl)-, [4aS-(4a.alpha.,5.alpha.,8a.beta.)]-	Terpenoids	511-02-4	1964	powerful, green, terpenic, woody, amber, clary, sage	0	0	0	2331.83	2962.2	4532.69	10478.3	13167.3	9557.7
XMW0668	55	69	268.24	C17H32O2	9-Hexadecenoic acid, methyl ester, (Z)-	Ester	1120-25-8	1899	-	1.73223e+06	1.61754e+06	1.70733e+06	3.90912e+06	3.80141e+06	3.95698e+06	3.47904e+06	3.28736e+06	3.30754e+06
NMW0397	199	152	199.063	C12H9NO2	1,1'-Biphenyl, 4-nitro-	Aromatics	92-93-3	1909	-	5428.98	3778.74	4522.13	18617.8	19058.8	16955.8	17020.6	14211.2	14649.8
w04	69	41	248.214	C17H28O	4,8,12-Tetradecatrienal, 5,9,13-trimethyl-	Heterocyclic compound	66408-55-7	1847	-	5585.21	3146.12	3259.06	83625.6	78385.9	76306.3	152005	138901	167759
D251	134	135	272.25	C20H32	Hibaene	Terpenoids	2359-73-1	1941	-	0	0	0	7776.22	8058.29	8228.01	31813.3	22574.6	30420.3
KMW0719	57	71	282.329	C20H42	Eicosane	Hydrocarbons	112-95-8	2000	waxy	381582	113029	101449	1.54891e+06	1.44499e+06	1.25346e+06	1.20408e+06	954615	976410
XMW1357	81	67	224.178	C14H24O2	(Z)-Oxacyclopentadec-6-en-2-one	Ketone	63958-52-1	2006	-	4692	4395.4	3996.54	92346	72461	80241	29650	22251	40784
KMW0718	69	41	262.23	C18H30O	5,9,13-Pentadecatrien-2-one, 6,10,14-trimethyl-, (E,E)-	Ketone	1117-52-8	1918	flowery, ether	0	0	0	27576.7	39047	46547	290942	205223	268848
D127	121	91	256.11	C16H16O3	Benzeneacetic acid, (4-methoxyphenyl)methyl ester	Ester	102-17-0	2022	anisic, honey, balsamic, woody	1731.39	932.678	724.489	5074.61	5701.21	7602.83	11385.8	11227	11229.4
XMW0511	81	82	296.308	C20H40O	3,7,11,15-Tetramethyl-2-hexadecen-1-ol	Alcohol	102608-53-7	2116	-	99633	78058.9	71368.4	159622	178926	151567	100744	93120.7	89458.2
NMW0448	216	173	216.042	C12H8O4	7H-Furo[3,2-g][1]benzopyran-7-one, 4-methoxy-	Heterocyclic compound	484-20-8	2062	-	8595.04	2990.83	2643.46	26722.9	31553.8	39803.9	48975.8	49293	49113.2
D377	57	71	288.258	C18H37Cl	Octadecane, 1-chloro-	Halogenated hydrocarbons	3386-33-2	2070	-	7515.79	3120.06	4369.49	28321	33576	42871	49122	46906	46257
NMW0450	200	107	200.084	C13H12O2	Phenol, 4,4'-methylenebis-	Phenol	620-92-8	2071	-	1048	950.57	967.074	2550	3391	4261	5378	5121	4938
NMW0452	130	174	174.079	C10H10N2O	1H-Indole-3-acetamide	Heterocyclic compound	879-37-8	2077	-	4265.07	1591.62	1346.79	14062.6	15901.3	20682.8	24773.3	24692.3	23237.6
NMW0453	224	139	224.047	C14H8O3	9,10-Anthracenedione, 1-hydroxy-	Phenol	129-43-1	2083	-	151600	116544	124499	226857	256850	212943	134907	121987	123964
NMW0456	159	130	159.068	C10H9NO	2-methyl-4-Quinolinol	Heterocyclic compound	607-67-0	2085	-	29113.6	10546.7	8276.93	94479.4	118074	146953	181756	180940	170627
D221	131	187	286.23	C20H30O	(1R,4aR,4bR,10aR)-7-Isopropyl-1,4a-dimethyl-1,2,3,4,4a,4b,5,6,10,10a-decahydrophenanthrene-1-carbaldehyde	Terpenoids	6704-50-3	2097	-	34338.5	11964.3	9838.6	113808	136962	174446	212735	211239	200672
XMW0513	79	67	292.24	C19H32O2	9,12,15-Octadecatrienoic acid, methyl ester, (Z,Z,Z)-	Ester	301-00-8	2099	-	32025.8	23914.4	29096.6	52768.2	56034.4	53553.7	34078.8	32692.1	33369.9
KMW0727	57	71	296.344	C21H44	Heneicosane	Hydrocarbons	629-94-7	2100	waxy	5.79441e+06	4.8162e+06	4.27427e+06	8.78743e+06	9.92645e+06	8.73013e+06	5.68067e+06	5.16896e+06	5.34463e+06
NMW0501	83	55	322.116	C15H18N2O6	Binapacryl	Ester	485-31-4	2222	-	7609	4131	2999	11103	16081	11317	6700	7498	9109
XMW0877	55	97	322.36	C23H46	9-Tricosene, (Z)-	Hydrocarbons	27519-02-4	2275	fatty, waxy	171923	132491	126781	163695	301342	185092	111500	103188	116845
ZMW0001	57	71	324.376	C23H48	Tricosane	Hydrocarbons	638-67-5	2300	waxy	842097	426716	387927	808326	1.51163e+06	893277	546131	510386	575908
KMW0737	108	109	208.146	C13H20O2	2-Cyclohexen-1-one, 4-(3-hydroxy-1-butenyl)-3,5,5-trimethyl-	Ketone	34318-21-3	1647	spicy	156573	57215.4	62373.4	76564.9	80167.9	66441.2	69342.4	64923.9	67854.2
KMW0258	109	124	124.052	C7H8O2	2-methoxy-Phenol	Phenol	90-05-1	1089	nutty	40670.6	32108.9	28062.2	30212.3	28933.1	29805.9	23244.6	26340.7	25090.4
GMW0087	83	41	154.136	C10H18O	(E)-2-Decenal	Aldehyde	3913-81-3	1263	waxy, fatty, earthy, green, cilantro, mushroom, aldehydic, fried, chicken, fatty, tallow	14694.4	11338.3	12359.5	32107.9	18747.3	26248.7	146126	131411	239801
KMW0573	41	69	204.188	C15H24	(E)-.beta.-Famesene	Terpenoids	18794-84-8	1457	woody, citrus, herbal, sweet	690824	344518	307686	3.24372e+07	5.04941e+07	6.13882e+07	8.88484e+07	8.5765e+07	8.28183e+07
KMW0350	108	91	150.068	C9H10O2	Acetic acid, phenylmethyl ester	Ester	140-11-4	1162	sweet, floral, fruity, jasmin, fresh	55787	34958.5	24815.6	113188	243762	1.05573e+06	1.11504e+07	1.2319e+07	1.39485e+07
KMW0602	57	71	212.25	C15H32	Pentadecane	Hydrocarbons	629-62-9	1500	waxy	2.70849e+07	1.67745e+07	1.54059e+07	4.15272e+08	3.34087e+08	3.83481e+08	4.78324e+08	4.04071e+08	3.70408e+08
KMW0683	57	71	240.282	C17H36	Heptadecane	Hydrocarbons	629-78-7	1700	alkane	1.49579e+07	7.93215e+06	7.37408e+06	4.20106e+07	3.69954e+07	3.97795e+07	3.7104e+07	3.60512e+07	3.37708e+07

## Sheet: Table S2
Table S2. different type Statistics of VOCs in three-stage stamens.
Class I	St1	St2	St3
Terpenoids	107	160	159
Ester	81	99	102
Heterocyclic compound	76	100	101
Hydrocarbons	57	64	64
Ketone	48	60	61
Alcohol	48	51	51
Aldehyde	30	36	36
Aromatics	29	30	30
Phenol	15	18	17
Acid	8	16	16
Amine	12	16	16
Nitrogen compounds	7	7	7
Halogenated hydrocarbons	4	5	5
Sulfur compounds	3	4	4
total	525	666	669

## Sheet: Table S3
Table S3. Statistics on the content of different types of VOCs in three-stage stamens.
Class I	St1(ug/g)	St2(ug/g)	St3(ug/g)
Terpenoids	177.517	2925.68	4616.79
Hydrocarbons	172.7	1782.15	1893.37
Ester	106.29	891.737	1358.28
Ketone	27.6171	692.184	1305.02
Alcohol	57.4087	579.622	1072.19
Halogenated hydrocarbons	50.7201	849.334	955.757
Heterocyclic compound	307.213	596.412	633.673
Aldehyde	64.2526	276.953	444.959
Aromatics	23.4778	146.146	258.937
Phenol	16.3203	114.53	103.316
Acid	4.21784	46.8158	82.7448
Amine	7.862	74.1886	80.9825
Nitrogen compounds	14.9689	15.3532	12.0685
Sulfur compounds	9.93597	10.0619	7.83332

## Sheet: Table S4
Table S4. Comparison of the number of differential metabolites in different groups
group name	All sig diff	down regulated	up regulated
St2-St1	396	6	390
St3-St1	446	11	435
St3-St2	173	6	167

## Sheet: Table S5
Table S5. Volatile metabolite rOAV value
Compounds	物质	Class I	物质一级分类	Formula	CAS	Odor	Threshold	St1	St2	St3	QC01	QC02	QC03
.alpha.-Irone	甲基α-紫罗兰酮	Terpenoids	萜类	C14H22O	79-69-6	orris, floral, berry, violet, woody, powdery	0.002	0	260.513	508.544	362.469	336.192	335.269
.alpha.-Farnesene	α－法呢烯	Terpenoids	萜类	C15H24	502-61-4	citrus, herbal, lavender, bergamot, myrrh, neroli, green	0.087	0.918219	327.731	469.58	490.785	327.924	352.497
5,9-Undecadien-2-one, 6,10-dimethyl-, (E)-	（E）-6,10-二甲基-5,9-十一碳烯-2-酮	Ketone	酮	C13H22O	3796-70-1	fresh, green, fruity, waxy, rose, woody, magnolia, tropical	0.01	330.418	42028.3	76224.4	52408.1	50018.4	50352.4
Benzenemethanethiol	苯甲硫醇	Sulfur compounds	含硫化合物	C7H8S	100-53-8	sharp, alliaceous, onion, sulfury, garlic, horseradish, minty, coffee	3.5e-06	113671	107716	79908.4	117982	105713	101123
2-Nonenal, (E)-	（E）-2-壬烯醛	Aldehyde	醛	C9H16O	18829-56-6	fatty, green, cucumber, aldehydic, citrus	8e-05	7923.11	71761	39841.4	68574.8	58678.7	49629.3
4a(2H)-Naphthalenol, 1,3,4,5,6,8a-hexahydro-4,7-dimethyl-1-(1-methylethyl)-, (1S,4S,4aS,8aR)-	（1S，4S，4aS，8aR）-1,3,4,5,6,8a-六氢-4,7-二甲基-1-（1-甲基乙基）-4a（2H）-萘	Terpenoids	萜类	C15H26O	73365-77-2	-	-				-	-	-
(1R,3aS,8aS)-7-Isopropyl-1,4-dimethyl-1,2,3,3a,6,8a-hexahydroazulene	(1R,3aS,8aS)-7-异丙基-1,4-二甲基-1,2,3,3a,6,8a-六氢茚	Terpenoids	萜类	C15H24	36577-33-0	-	-				-	-	-
3-Octen-2-one	3-辛烯-2-酮	Ketone	酮	C8H14O	1669-44-9	earthy, spicy, herbal, sweet, mushroom, hay, blueberry	3e-05	4115.39	6211.3	34567.5	25903.6	19926.8	22360.9
Dodecanenitrile	十二腈	Nitrogen compounds	含氮化合物	C12H23N	2437-25-4	citrus, orange, peel, metallic, spicy	9e-05	9511.27	9876.73	10786.9	13946.4	11406.1	9385.2
Pyrazine, 2-methoxy-3-(2-methylpropyl)-	2-甲氧基-3-异丁基吡嗪	Heterocyclic compound	杂环化合物	C9H14N2O	24683-00-9	green bell pepper, pea, galbanum	2e-06	7.02878e+07	6.77747e+07	4.9809e+07	6.61904e+07	6.19545e+07	5.71436e+07
cis-Dihydrocarvone	（Z）-二氢香芹酮	Terpenoids	萜类	C10H16O	3792-53-8	herbal, warm	-				-	-	-
2-Propenoic acid, 3-phenyl-, ethyl ester, (E)-	(E)-肉桂酸乙酯	Ester	酯	C11H12O2	4192-77-2	floral, honey, balsamic	0.0007	26.9782	7955.77	15006.4	11099.7	9754.69	9832.61
4a(2H)-Naphthalenol, octahydro-4,8a-dimethyl-,(4.alpha.,4a.alpha.,8a.beta.)-	二甲萘烷醇	Aromatics	芳烃	C12H22O	19700-21-1	fresh, musty, earthy, soil	0.00021	193.105	1208	3940.05	2831.33	2508.03	2717.53
Benzyl Alcohol	苯甲醇	Alcohol	醇	C7H8O	100-51-6	floral, rose, phenol, balsamic	0.1	40.5699	327.091	3715.09	2206.25	1765.92	2050.69
2(5H)-Furanone, 5-ethyl-3-hydroxy-4-methyl-	5-乙基-3-羟基-4-甲基-2(5H)-呋喃酮	Heterocyclic compound	杂环化合物	C7H10O3	698-10-2	sweet, fruity, caramel, maple, fenugreek, brown, sugar, nutty, chicory, praline, butterscotch	2e-06	6.07255e+06	5.84718e+06	4.31755e+06	5.60464e+06	5.23134e+06	5.07519e+06
Geranyl isobutyrate	异丁酸香叶酯	Ester	酯	C14H24O2	2345-26-8	sweet, floral, fruity, green, peach, apricot, rose	0.013	11.1646	5428.97	8464.66	7995.39	6998.22	7091.27
Naphthalene, decahydro-4a-methyl-1-methylene-7-(1-methylethenyl)-, [4aR-(4a.alpha.,7.alpha.,8a.beta.)]-	Β-瑟林烯	Terpenoids	萜类	C15H24	17066-67-0	herbal	-				-	-	-
2-Thiophenemethanethiol	2-噻吩甲基硫醇	Heterocyclic compound	杂环化合物	C5H6S2	6258-63-5	roasted, coffee, fishy	4e-05	105780	96456.7	70255.2	91146.5	91347.1	84012.4
Azulene, 1,2,3,3a,4,5,6,7-octahydro-1,4-dimethyl-7-(1-methylethenyl)-, [1R-(1.alpha.,3a.beta.,4.alpha.,7.beta.)]-	1,4-二甲基-7-丙-1-烯-2-基-1,2,3,3a,4,5,6,7-八氢甘菊环	Terpenoids	萜类	C15H24	22567-17-5	musty	-				-	-	-
Pyrazine, 2-methoxy-3-(1-methylpropyl)-	2-甲氧基-3-仲丁基吡嗪	Heterocyclic compound	杂环化合物	C9H14N2O	24168-70-5	musty, green, pea, galbanum, bell pepper, pepper	2e-06	1371.19	2794.09	28339.8	16479.5	15079.3	15211.4
2-Butanone, 4-(2,6,6-trimethyl-1-cyclohexen-1-yl)-	4-（2,6,6-三甲基-1-环己烯-1-基）-2-丁酮	Ketone	酮	C13H22O	17283-81-7	earthy, woody, mahogany, orris, dry, amber	0.0036	137.003	3298.9	12040	8860.51	7432.15	8219.17
Cyclohexene, 1-methyl-4-(1-methylethylidene)-	萜品油烯	Terpenoids	萜类	C10H16	586-62-9	citrus, pine	0.2	0.171761	0.192953	0.208926	0.200558	0.186042	0.180503
2H-Pyran-2-one, tetrahydro-6-pentyl-	δ-癸内酯	Ester	酯	C10H18O2	705-86-2	creamy, coconut, fruity	0.066	143.769	3706.7	4143.12	3740.56	3260.53	3329.6
trans,cis-2,6-Nonadien-1-ol	反-2,顺6-壬二烯醇	Alcohol	醇	C9H16O	28069-72-9	green, cucumber, oily, violet, leafy	0.001	1187.94	958.885	1991.53	1901.55	1357.06	1229.81
Cyclohexanone, 2,2,6-trimethyl-	2,2,6-三甲基-环己酮	Ketone	酮	C9H16O	2408-37-9	pungent, thujone, labdanum, honey, cistus	0.0001	6406.38	4875.29	6812.63	7122.44	6234.04	6366.93
2-Hexanone	2-己酮	Ketone	酮	C6H12O	591-78-6	fruity, fungal, meaty, buttery	0.098	3.7781	10.3108	66.7043	28.3859	26.762	27.5572
Bicyclo[2.2.1]heptane, 2-methyl-3-methylene-2-(4-methyl-3-pentenyl)-, (1S-endo)-	(1S,2S,4R)-2-甲基-3-亚甲基-2-(4-甲基戊-3-烯基)双环[2.2.1]庚烷	Terpenoids	萜类	C15H24	25532-78-9	-	-				-	-	-
Phenol, 2-methyl-	邻甲酚	Phenol	酚	C7H8O	95-48-7	phenol	0.0039	99.7495	160.105	411.146	331.958	294.959	333.139
β-Ionone	β-紫罗兰酮	Terpenoids	萜类	C13H20O	14901-07-6	floral, woody, sweet, fruity, berry, tropical, beeswax	7e-06	765831	3.74254e+06	1.69276e+07	1.48557e+07	1.16504e+07	1.12786e+07
2-Dodecenal, (E)-	反-2-十二烯醛	Aldehyde	醛	C12H22O	20407-84-5	citrus, metallic, mandarin, orange, waxy, aldehydic	0.0073	122.548	14716	26787.5	18030.6	17251.8	17224.7
.alpha.-Muurolene	α-衣兰油烯	Terpenoids	萜类	C15H24	10208-80-7	woody	-				-	-	-
Benzene, n-butyl-	正丁基苯	Aromatics	芳烃	C10H14	104-51-8	-	0.014	34.2794	48.3336	220.053	141.414	146.189	157.273
Dicyclopentadiene	双环戊二烯	Hydrocarbons	烃类	C10H12	77-73-6	-	0.001	0	39.2815	102.011	65.0293	68.3426	53.5571
2-Methylisoborneol	甲基异冰片	Terpenoids	萜类	C11H20O	2371-42-8	earthy, musty	0.00048	12221.9	11441.1	8442.13	12142	10152.6	10033.9
Octadecane	十八烷	Hydrocarbons	烃类	C18H38	593-45-3	alkane	0.02	9.25387	38.2982	33.286	46.3543	35.1608	34.1624
3-Mercaptohexyl acetate	3-巯基己基乙酸酯	Ester	酯	C8H16O2S	136954-20-6	sulfury, grapefruit, fruity	2e-05	4495.05	3867.65	3196.6	4079.35	3612.43	3267.68
2-[(2S,4aR,8aR)-4a,8-dimethyl-2,3,4,5,6,8a-hexahydro-1H-naphthalen-2-yl]propan-2-ol	2-[(2S,4aR,8aR)-4a,8-二甲基-2,3,4,5,6,8a-六氢-1H-萘-2-基]丙-2-醇	Terpenoids	萜类	C15H26O	123123-38-6	sweet, woody	-				-	-	-
Phenol	苯酚	Phenol	酚	C6H6O	108-95-2	phenol, medicinal	0.03	250.398	268.685	210.78	249.823	260.169	246.171
Eugenol	子香酚	Phenol	酚	C10H12O2	97-53-0	floral, clove	0.0025	1617.55	550.32	118.987	292.993	276.757	322.533
2,6,10-Dodecatrien-1-ol, 3,7,11-trimethyl-, (Z,E)-	（Z，E）-3,7,11-三甲基-2,6,10-十二碳三烯-1-醇	Terpenoids	萜类	C15H26O	3790-71-4	-	-				-	-	-
Acetophenone, 4'-hydroxy-	4'-羟基-苯乙酮	Ketone	酮	C8H8O2	99-93-4	mild, sweet, hawthorn, balsamic, mimosa	5.5	0.0421261	14.0844	26.7861	18.8405	17.2297	17.1648
3(2H)-Furanone, dihydro-2-methyl-	二氢-2-甲基-3（2H）-呋喃酮	Heterocyclic compound	杂环化合物	C5H8O2	3188-00-9	sweet, solvent, bread, buttery, nutty	5e-06	34103.6	11744.8	18343.5	16138.2	11799.7	11709
Heptanoic acid, methyl ester	庚酸甲酯	Ester	酯	C8H16O2	106-73-0	sweet, fruity, green, orris, waxy, floral, berry	0.004	56.7236	327.206	3158.76	1999.96	1498.4	1791.38
Furaneol	呋喃酮	Heterocyclic compound	杂环化合物	C6H8O3	3658-77-3	sweet, cotton, candy, caramel, strawberry, sugar	0.001	19816.9	23732	18171.6	22521.2	22079	20185
Thiocyanic acid, phenylmethyl ester	硫氰酸苄酯	Sulfur compounds	含硫化合物	C8H7NS	3012-37-1	-	0.005	2.87267	4.53682	99.0816	43.8748	44.0307	46.3967
Acetophenone	苯乙酮	Ketone	酮	C8H8O	98-86-2	sweet, pungent, hawthorn, mimosa, almond, acacia	0.065	0.773828	3.7423	11.015	6.87967	6.53181	6.46054
1-Nonanol	壬醇	Alcohol	醇	C9H20O	143-08-8	fresh, clean, fatty, floral, rose, orange, dusty, wet, oily	0.0053	359.376	280.509	619.579	542.993	398.491	354.281
2-Ethoxy-3-methylpyrazine	2-乙氧基-3-甲基吡嗪	Heterocyclic compound	杂环化合物	C7H10N2O	32737-14-7	hazelnut, roasted, almond, pineapple, earthy	0.0008	2470.42	2544.08	2055.04	3155.7	2507.69	2398.02
Hexadecane	十六烷	Hydrocarbons	烃类	C16H34	544-76-3	alkane	0.5	1.48172	14.4964	15.7807	16.0539	14.2864	13.8674
2H-Pyran-2-one, 6-pentyl-	6-戊基-2H-吡喃-2-酮	Heterocyclic compound	杂环化合物	C10H14O2	27593-23-3	tonka, lactonic, coconut, creamy, fatty, waxy	0.15	1.59325	340.523	656.02	437.359	415.526	418.89
Tridecane	十三烷	Hydrocarbons	烃类	C13H28	629-50-5	alkane	0.042	2.17702	1.26891	4.41594	2.52821	2.68285	2.28951
Ethanone, 1-(2-thienyl)-	2-乙酰基噻吩	Heterocyclic compound	杂环化合物	C6H6OS	88-15-3	sulfury, nutty, hazelnut, walnut	0.001	578.509	538.552	391.9	506.854	503.316	444.9
Pyrazine, 2-methyl-3-(methylthio)-	2-甲基-3-（甲硫基）-吡嗪	Heterocyclic compound	杂环化合物	C6H8N2S	2882-20-4	roasted meat, nutty, almond, vegetable	0.001	140.573	128.986	96.5239	144.669	120.333	116.529
1-Hexanol	己醇	Alcohol	醇	C6H14O	111-27-3	ethereal, fusel, oily, fruity, alcoholic, sweet, green	0.0056	47.4265	18.2935	204.515	28.9649	25.4056	24.4945
Hexanal	己醛	Aldehyde	醛	C6H12O	66-25-1	aldehyde, grassy, green, leafy, vinegar	0.005	534.35	1513.32	9391.01	4390.94	3957.38	4061.57
6-Octen-1-ol, 7-methyl-3-methylene-	7-甲基-3-亚甲基-6-辛基-1-醇	Terpenoids	萜类	C10H18O	13066-51-8	-	-				-	-	-
.delta.-Dodecalactone	丁位十二内酯	Ester	酯	C12H22O2	713-95-1	peachy, oily, creamy, soapy	0.0076	551.206	3380.57	3071.06	3875.92	3019.75	3025.79
Ascaridole	阿斯利多	Terpenoids	萜类	C10H16O2	512-85-6	-	-				-	-	-
Butanoic acid, 2-methyl-, propyl ester	2-甲基丙酯-丁酸	Ester	酯	C8H16O2	37064-20-3	winey, fruity, apple, pineapple	0.0002	400.77	411.752	440.339	438.258	419.576	411.369
Tetradecane	十四烷	Hydrocarbons	烃类	C14H30	629-59-4	mild, waxy	10	0.157124	1.36845	1.69546	1.08355	1.11848	1.14563
2-methoxy-Phenol	愈创木酚	Phenol	酚	C7H8O2	90-05-1	nutty	0.0016	43.1714	41.6074	35.4071	47.4679	36.4213	37.1873
5-Heptenal, 2,6-dimethyl-	2,6-二甲基-5-庚烯醛	Aldehyde	醛	C9H16O	106-72-9	fresh, ozonous, melon, fresh air, sweet, green	0.016	2590.56	2776.5	2217.7	2899.05	2602.59	2520.56
(1R,2R,4S,6S,7S,8S)-8-Isopropyl-1-methyl-3-methylenetricyclo[4.4.0.02,7]decan-4-ol	（1R，2R，4S，6S，7S，8S）-8-异丙基-1-甲基-3-亚甲基三环[4.4.0.02,7]癸醇	Terpenoids	萜类	C15H24O	124753-76-0	-	-				-	-	-
Isophorone	异佛尔酮	Ketone	酮	C9H14O	78-59-1	cool, woody, sweet, green, camphor, fruity, musty, cedarwood, tobacco, leathery	0.011	13.801	11.9725	10.7601	11.9302	11.8497	11.7414
BenzAldehyde, 4-methoxy-	4-甲氧基苯甲醛	Aldehyde	醛	C8H8O2	123-11-5	sweet, powdery, mimosa, floral, hawthorn, balsamic	0.0002	3309.9	2866.17	2161.35	2927.42	2716.45	2399.58
2H-Pyran-2-one, 5,6-dihydro-6-pentyl-	5,6-二氢-6-戊基-2H-吡喃-2-酮	Heterocyclic compound	杂环化合物	C10H16O2	54814-64-1	coconut, dried fig	1.1	3.42432	86.5694	95.0769	87.7419	75.433	76.6385
1-Pentadecene	1-十五碳烯	Hydrocarbons	烃类	C15H30	13360-61-7	-	3.6	0	0.674305	1.323	1.97082	0.991515	0.987589
o-Hydroxybiphenyl	2-苯基苯酚	Phenol	酚	C12H10O	90-43-7	-	0.4	0.396535	17.6362	19.6787	20.0656	16.5236	17.0143
Benzoic acid, methyl ester	苯甲酸甲酯	Ester	酯	C8H8O2	93-58-3	phenol, wintergreen, almond, floral, canga	0.00052	581.626	545.281	400.364	584.471	533.915	496.889
(3S,3aR,3bR,4S,7R,7aR)-4-Isopropyl-3,7-dimethyloctahydro-1H-cyclopenta[1,3]cyclopropa[1,2]benzen-3-ol	（3S，3aR，3bR，4S，7R，7aR）-4-异丙基-3,7-二甲基八氢-1H-环戊[1,3]环丙烷[1,2]苯-3-3-醇	Terpenoids	萜类	C15H26O	23445-02-5	spicy, minty	-				-	-	-
Cubenene	荜澄茄油宁烯	Terpenoids	萜类	C15H24	29837-12-5	spicy, fruity, mango	-				-	-	-
Ethanone, 1-(4,5-dihydro-2-thiazolyl)-	2-乙酰基-2-噻唑啉	Heterocyclic compound	杂环化合物	C5H7NOS	29926-41-8	corn, chip, taco, potato, toasted, bread, nutty	0.001	153.588	143.68	88.3434	130.057	119.847	105.8
Dauca-4(11),8-diene	(3aS,8aS)-6,8a-二甲基-3-丙-2-亚基-1,2,3a,4,5,8-六氢甘菊烯	Terpenoids	萜类	C15H24	395070-76-5	-	-				-	-	-
3-Hexanone	3-己酮	Ketone	酮	C6H12O	589-38-8	sweet, fruity, waxy, rummy, grape	0.041	0.426205	1.41553	9.07126	3.32035	3.28017	3.48207
Naphthalene	萘	Aromatics	芳烃	C10H8	91-20-3	pungent, dry, tarry	0.05	26.9675	15.5502	13.045	19.7689	15.209	19.8807
Propanoic acid, 2-methyl-, heptyl ester	异丁酸庚酯	Ester	酯	C11H22O2	2349-13-5	sweet, green, fruity, warm floral, apple, cherry, apricot	0.012	224.836	190.836	143.837	186.18	178.286	164.401
2(4H)-Benzofuranone, 5,6,7,7a-tetrahydro-4,4,7a-trimethyl-, (R)-	（R）-5,6,7,7a-四氢-4,4,7a-三甲基2（4H）-苯并呋喃酮	Heterocyclic compound	杂环化合物	C11H16O2	17092-92-1	musky, coumarin	0.0021	0	25.0043	48.2115	28.1241	28.6943	30.3071
3-Cyclohexene-1-methanol, .alpha.,4-dimethyl-.alpha.-(4-methyl-3-pentenyl)-, [R-(R*,R*)]-	[R-（R *，R *）]-α，4-二甲基-α-（4-甲基-3-戊烯基）-3-环己烯-1-甲醇	Terpenoids	萜类	C15H26O	23178-88-3	-	-				-	-	-
Octane	辛烷	Hydrocarbons	烃类	C8H18	111-65-9	gasoline	8	0.0466405	0.132864	0.873945	0.373288	0.353747	0.350794
3-Butylisobenzofuran-1(3H)-one	3-丁基异苯并呋喃-1（3H）-酮	Heterocyclic compound	杂环化合物	C12H14O2	6066-49-5	herbal, phenol, celery	0.01	0	19.7988	46.2043	35.9366	33.1236	33.9972
2,6,11-Dodecatrienal, 2,6-dimethyl-10-methylene-	2,6-二甲基-10-亚甲基-2,6,11-十二碳三烯醛	Terpenoids	萜类	C15H22O	60066-88-8	orange, sweet, fresh, waxy, juicy	-				-	-	-
Naphthalene, 1,6-dimethyl-4-(1-methylethyl)-	1,6-二甲基-4-（1-甲基乙基）-萘	Terpenoids	萜类	C15H18	483-78-3	-	-				-	-	-
2H-Pyran-2-one, tetrahydro-6-methyl-	四氢-6-甲基-2H-吡喃-2-酮	Heterocyclic compound	杂环化合物	C6H10O2	823-22-3	creamy, fruity, coconut	0.02683	44.691	43.8301	34.5536	47.8927	41.1308	40.607
Benzene, 1,2-dimethoxy-4-(1-propenyl)-	1,2-二甲氧基-4-（1-丙烯基）-苯	Aromatics	芳烃	C11H14O2	93-16-3	spicy, clove, blossom, carnation, woody	1.6	4.95887	4.78682	11.8968	12.9867	10.1581	9.17253
Coumarin	香豆素	Heterocyclic compound	杂环化合物	C9H6O2	91-64-5	sweet, hay, tonka, new-mown hay	0.01	0	6.82836	16.0222	8.909	7.91003	7.86853
4-Methylthiazole	4-甲基噻唑	Heterocyclic compound	杂环化合物	C4H5NS	693-95-8	nutty, green, vegetable, tomato	0.055	16.6672	8.68725	9.23328	9.78304	9.34357	9.26106
3,6-Nonadien-1-ol, (E,Z)-	（E，Z）-3,6-壬二烯-1-醇	Alcohol	醇	C9H16O	56805-23-3	fatty, green, cucumber, green pepper, fruity, watermelon	0.003	27.7012	147.515	85.8465	152.346	125.411	106.64
(E,E)-2,4-Undecadienal	（E，E）-2,4-十一烯醛	Aldehyde	醛	C11H18O	30361-29-6	oily, caramel, spicy, citrus, buttery, baked	0.001	27.4211	435.66	1552.88	1090.44	988.467	1134.56
Undecane, 2-methyl-	2-甲基-十一烷	Hydrocarbons	烃类	C12H26	7045-71-8	-	10	0.185198	0.15006	0.324534	0.268018	0.207699	0.185773
10-Undecenal	十一碳烯醛	Aldehyde	醛	C11H20O	112-45-8	waxy, aldehydic, rose, mandarin, citrus, soapy, fatty	0.0035	42.8624	550.175	588.216	355.913	379.159	393.798
Acetylacetone	乙酰丙酮	Ketone	酮	C5H8O2	123-54-6	-	0.04	0.515501	1.46412	8.64022	3.45076	3.41392	3.50493
Humulene	α-石竹烯	Terpenoids	萜类	C15H24	6753-98-6	woody	0.16	13.2322	3199.51	5878.12	4201.53	3885.44	3924.13
Pyrazine, 3,5-diethyl-2-methyl-	3,5-二乙基-2-甲基-吡嗪	Heterocyclic compound	杂环化合物	C9H14N2	18138-05-1	nutty, meaty, vegetable	0.05	0	0	2.60313	1.92787	1.67056	1.41903
Thiophene, 3-ethyl-	3-乙基噻吩	Heterocyclic compound	杂环化合物	C6H8S	1795-01-3	styrene	3	1.53072	1.61032	1.39857	1.52529	1.58879	1.40587
Naphthalene, 1,2,3,5,6,8a-hexahydro-4,7-dimethyl-1-(1-methylethyl)-, (1S-cis)-	δ-杜松烯	Terpenoids	萜类	C15H24	483-76-1	thyme, herbal, woody, dry	0.0015	10.2577	2512.34	5367.58	3402.11	3333.11	3246.82
2-Propenoic acid, butyl ester	丙烯酸丁酯	Ester	酯	C7H12O2	141-32-2	-	0.0029	125.039	136.816	137.719	155.499	154.538	138.642
(E)-.beta.-Famesene	反式-β-金合欢烯	Terpenoids	萜类	C15H24	18794-84-8	woody, citrus, herbal, sweet	0.087	10.3139	1237.82	2250.97	1518.49	1452.56	1449.56
3-Penten-2-one, 4-methyl-	4-甲基-3-戊烯-2-酮	Ketone	酮	C6H10O	141-79-7	pungent, earthy, vegetable, acrylate	0.2	0.381975	1.17653	7.67396	3.06276	2.97932	3.03263
Decane	癸烷	Hydrocarbons	烃类	C10H22	124-18-5	alkane	10	0	0.0184138	0.0824502	0.0448577	0.0461738	0.0477004
2H-Pyran-3-ol, 6-ethenyltetrahydro-2,2,6-trimethyl-	2,2,6-三甲基-6-乙烯基四氢-2H-呋喃-3-醇	Heterocyclic compound	杂环化合物	C10H18O2	14049-11-7	floral, honey	3	0.556654	0.473662	0.958237	0.832771	0.621741	0.558881
n-Valeric acid cis-3-hexenyl ester	正戊酸-(Z)-3-己烯酯	Ester	酯	C11H20O2	35852-46-1	green, fruity, apple, pear, kiwi, unripe, banana, tropical	0.06	133.36	113.491	85.8728	117.012	106.311	100.505
Methyl anthranilate	邻氨基苯甲酸甲酯	Ester	酯	C8H9NO2	134-20-3	fruity, grape, orange, flowery, neroli	0.003	3.15702	3.99172	80.066	34.3661	36.3363	35.1681
Naphthalene, 2-methyl-	2-甲基-萘	Aromatics	芳烃	C11H10	91-57-6	sweet, floral, woody	0.004	0.524635	7.74284	8.29466	4.2535	4.20265	3.91244
4-Undecanone	4-十一烷酮	Ketone	酮	C11H22O	14476-37-0	fruity	0.041	5.18555	4.33584	4.73276	6.2169	6.93048	5.61529
3-Hexenal, (Z)-	(Z)-3-己烯醛	Aldehyde	醛	C6H10O	6789-80-6	green, fatty, grassy, weedy, fruity, apple	0.004	33.2653	65.5097	307.623	147.384	139.561	144.797
(1S,4S,4aR)-1-Isopropyl-4-methyl-7-methylene-1,2,3,4,4a,5,6,7-octahydronaphthalene	（1S，4S，4aR）-1-异丙基-4-甲基-7-亚甲基-1,2,3,4,4a，5,6,7-八氢萘	Terpenoids	萜类	C15H24	157477-72-0	-	-				-	-	-
.gamma.-Muurolene	γ-衣兰油烯	Terpenoids	萜类	C15H24	30021-74-0	herbal, woody, spice	-				-	-	-
Pentadecane	正十五烷	Hydrocarbons	烃类	C15H32	629-62-9	waxy	13000	0.00308852	0.0654612	0.0734685	0.0679449	0.0584464	0.0599938
4-Phenyl-2-butanol	4-苯基-2-丁醇	Alcohol	醇	C10H14O	2344-70-9	floral, peony, foliage, sweet, mimosa, heliotrope	0.0043	56.7021	48.8134	83.5723	65.7158	66.3953	60.3346
Acetic acid, phenylmethyl ester	乙酸苄酯	Ester	酯	C9H10O2	140-11-4	sweet, floral, fruity, jasmin, fresh	0.364	0.21257	2.96006	78.0904	58.1255	53.7618	49.4437
trans-Calamenene	反式菖蒲烯	Terpenoids	萜类	C15H22	73209-42-4	-	-				-	-	-
2-Naphthalenemethanol, 1,2,3,4,4a,5,6,8a-octahydro-.alpha.,.alpha.,4a,8-tetramethyl-, [2R-(2.alpha.,4a.alpha.,8a.beta.)]-	[2R-（2α，4a ，8aβ]]-1,2,3,4,4a，5,6,8a-八氢-α，α，4a，8-四甲基-2-萘甲醇	Terpenoids	萜类	C15H26O	473-16-5	-	-				-	-	-
(1R,3E,7E,11R)-1,5,5,8-Tetramethyl-12-oxabicyclo[9.1.0]dodeca-3,7-diene	（1R，3E，7E，11R）-1,5,5,8-四甲基-12-氧杂双环[9.1.0]十二烷基-3,7-二烯	Terpenoids	萜类	C15H24O	19888-34-7	-	0.45	0	0.133453	0.248994	0.186356	0.215194	0.180208
Longifolenaldehyde	3,3,7-三甲基三环[5.4.0.02,9]十一烷-8-甲醛	Terpenoids	萜类	C15H24O	19890-84-7	-	-				-	-	-
BenzenAmine, N,N-dimethyl-	N，N-二甲基-苯胺	Amine	胺	C8H11N	121-69-7	-	0.012	7.22783	6.7354	4.73024	7.02511	6.43776	5.77148
3,5,9-Undecatrien-2-one, 6,10-dimethyl-	6,10-二甲基-3,5,9-十一碳烯-2-酮	Ketone	酮	C13H20O	141-10-6	sweet, waxy, citrus, floral, balsamic, dry, dusty, powdery, spicy	0.8	0.0438894	1.69937	2.31182	2.0258	1.91939	1.89858
Undecylenic Acid	10-十一烯酸	Acid	酸	C11H20O2	112-38-9	sweet, woody	2.3	0.791119	2.65757	4.26652	3.5093	3.27965	3.27683
Hordenine	大麦芽碱	Amine	胺	C10H15NO	539-15-1	-	20	0.128424	2.3348	2.59495	2.32418	2.02566	2.08004
Pyrazine, 2,3-dimethyl-5-(1-methylpropyl)-	2,3-二甲基-5-（1-甲基丙基）-吡嗪	Heterocyclic compound	杂环化合物	C10H16N2	32263-00-6	marine, burnt, roasted	0.68	1.23006	1.06273	0.859996	1.11991	1.05066	0.930549
Heptadecane	十七烷	Hydrocarbons	烃类	C17H36	629-78-7	alkane	10000	0.00203329	0.00890512	0.00813213	0.0104336	0.00803947	0.00819656
2-Furanmethanol, 5-ethenyltetrahydro-.alpha.,.alpha.,5-trimethyl-, cis-	顺-Alpha,Alpha-5-三甲基-5-乙烯基四氢化呋喃-2-甲醇	Heterocyclic compound	杂环化合物	C10H18O2	5989-33-3	earthy, floral, sweet, woody	0.32	0.0896078	0.117133	0.279305	0.204097	0.197007	0.187148
2-Cyclopenten-1-one, 2-hydroxy-3,4-dimethyl-	2-羟基-3,4-二甲基-2-环戊烯-1-酮	Ketone	酮	C7H10O2	21835-00-7	strong, caramel	0.02	2.26111	2.84746	1.88513	2.53248	2.2105	1.92653
3-Hexen-1-ol, (E)-	（E）-3-己烯醇	Alcohol	醇	C6H12O	928-97-2	green, cortex, privet, leafy, floral, petal, oily, earthy	0.11	3.61738	10.3523	52.4344	36.5974	32.4602	35.2001
1-Dodecene	1-十二碳烯	Hydrocarbons	烃类	C12H24	112-41-4	-	1280	0.00290766	0.00287905	0.00221003	0.00305792	0.00267612	0.00266699
1,8-Ethylenenaphthalene	苊	Aromatics	芳烃	C12H10	83-32-9	-	0.08	0.125039	2.35883	1.87435	1.48392	1.55688	1.43144
ParAldehyde	三聚乙醛	Aldehyde	醛	C6H12O3	123-63-7	sweet, aromatic	0.02	267.822	263.171	261.042	285.217	275.038	266.258
Eicosane	二十烷	Hydrocarbons	烃类	C20H42	112-95-8	waxy	10000	3.86642e-05	0.000317281	0.000239363	0.000294737	0.000227408	0.000248793
Tricosane	二十三烷	Hydrocarbons	烃类	C23H48	638-67-5	waxy	10000	0.000110891	0.000236176	0.000124333	0.000154426	0.000110392	0.000128675
Apocynin	4'-羟基-3'-甲氧基苯乙酮	Ketone	酮	C9H10O3	498-02-2	faint, sweet, vanillin	0.78	1.74811	1.4035	1.09787	2.038	1.6359	1.33092
(E)-2-Decenal	反式-2-癸烯醛	Aldehyde	醛	C10H18O	3913-81-3	waxy, fatty, earthy, green, cilantro, mushroom, aldehydic, fried, chicken, fatty, tallow	0.005	5.31495	11.6577	79.017	30.626	32.3675	30.0132
4-Decenoic acid, methyl ester, Z-	顺式-4-癸烯酸甲酯	Ester	酯	C11H20O2	7367-83-1	fruity, pear, mango, fishy, peach skin, green	0.003	47.2689	24.2898	47.1847	80.0028	43.1526	59.0572
1,3-Benzodioxole, 4-methoxy-6-(2-propenyl)-	肉豆蔻醚	Aromatics	芳烃	C11H12O3	607-91-0	spicy, warm, balsamic, woody	0.088	0.873069	1.20099	0.925915	1.86227	1.20749	1.03143
Phenol, 4-methyl-2-nitro-	4-甲基-2-硝基-苯酚	Phenol	酚	C7H7NO3	119-33-5	-	0.8	1.2747	1.00057	0.716886	1.00081	0.96421	0.836206
Germacrene D	大根香叶烯D	Terpenoids	萜类	C15H24	23986-74-5	woody, spice	0.0012	0	191.149	377.166	246.361	232.002	207.245
Phenol, 3-methyl-	间甲酚	Phenol	酚	C7H8O	108-39-4	smoky, petroleum	0.38	0.118524	0.219831	0.561459	0.48252	0.400714	0.383852
(4aR,8aR)-5,8a-dimethyl-3-propan-2-ylidene-1,2,4,4a,7,8-hexahydronaphthalene	（4aR，8aR）-5,8a-二甲基-3-丙烷-2-亚烷基-1,2,4,4a，7,8-六氢萘	Terpenoids	萜类	C15H24	6813-21-4	-	-				-	-	-
1-Nonadecene	1-壬烯	Hydrocarbons	烃类	C19H38	18435-45-5	-	-				-	-	-
Cyclopentaneacetic acid, 3-oxo-2-pentyl-, methyl ester	二氢茉莉酮酸甲酯	Ester	酯	C13H22O3	24851-98-7	floral, oily, jasmin, green, lactonic	0.013	45.7943	36.7031	42.7792	54.5615	43.2899	45.0672
1-Octanol	1-辛醇	Alcohol	醇	C8H18O	111-87-5	intense citrus, rose	0.022	20.3928	21.5695	16.9597	23.2574	20.6217	19.9155
Daucol	（1S，2R，5R，7S，8S）-5,8-二甲基-2-丙烷-2-基-11-氧三环十一烷醇	Terpenoids	萜类	C15H26O2	887-08-1	-	-				-	-	-
Cubenol	荜澄茄油烯醇	Terpenoids	萜类	C15H26O	21284-22-0	spicy, herbal, green, tea	100	0	0.000193333	0.000695842	0.000462536	0.000417431	0.000418411
6-Undecanol	6-十一烷醇	Alcohol	醇	C11H24O	23708-56-7	-	0.0086	8.22377	6.42456	6.84088	8.91902	9.90332	8.51668
Propanoic acid, hexyl ester	丙酸己酯	Ester	酯	C9H18O2	2445-76-3	pear, green, fruity, musty, rotten	0.008	27.7131	21.4344	35.4509	40.4539	40.2463	46.2591
Phenol, 4-ethyl-	4-乙基苯酚	Phenol	酚	C8H10O	123-07-9	phenol, leathery	0.1	0.958432	2.76048	0.362224	2.75836	2.58072	2.42174
2-Hexanol	2-己醇	Alcohol	醇	C6H14O	626-93-7	chemical, winey, fruity, fatty, terpenic, cauliflower	1.5082	0.464164	1.10705	6.32319	2.99046	2.71698	2.80913
Ethanone, 1-(2,3,4-trihydroxyphenyl)-	1-（2,3,4-三羟基苯基）-乙酮	Ketone	酮	C8H8O4	528-21-2	-	2	0	0.0773941	0.17466	0.142276	0.122278	0.119625
Hexanoic acid, 2-methylbutyl ester	2-甲基丁基己酸酯	Ester	酯	C11H22O2	2601-13-0	ethereal	0.032	41.9458	35.7486	26.728	34.649	33.1751	30.3306
(E)-2-Octenal	E-2-辛烯醛	Aldehyde	醛	C8H14O	2548-87-0	fresh, cucumber, fatty, green, herbal, banana, waxy, leafy	0.003	64.4639	66.4163	53.4083	74.0165	63.2625	62.8321
Tridecanal	十三烷醛	Aldehyde	醛	C13H26O	10486-19-8	fresh, clean, aldehydic, soapy, citrus, petal, waxy, grapefruit, peel	0.07	1.38751	42.7633	46.4567	63.202	45.1282	47.375
Heptanal	庚醛	Aldehyde	醛	C7H14O	111-71-7	fresh, aldehydic, fatty, green, herbal, wine, ozonous	0.0028	2.89816	5.52036	28.7415	11.8742	12.8709	13.2886
Benzenemethanol, .alpha.-methyl-	α-甲基-苯甲醇	Alcohol	醇	C8H10O	98-85-1	fresh, sweet, gardenia, hyacinth	0.479	0.34279	0.804582	3.94291	2.75918	2.11331	2.52263
2-Methyl-3-furanthiol	甲基呋喃硫醇	Heterocyclic compound	杂环化合物	C5H6OS	28588-74-1	sulfury, meaty, fishy, metallic	160	0.0533694	0.0590421	0.0498445	0.0473973	0.0549674	0.0475387
3,5-Dimethyldodecane	3,5-二甲基十二烷	Hydrocarbons	烃类	C14H30	107770-99-0	-	-				-	-	-
2-Octanol	2-辛醇	Alcohol	醇	C8H18O	123-96-6	fresh, spicy, green, woody, herbal, earthy	0.0715	0.101468	0.783503	3.12443	1.82422	1.84999	1.85915
Thiophene, 3-methyl-	3-甲基噻吩	Heterocyclic compound	杂环化合物	C5H6S	616-44-4	fatty, winey	5	0.00066757	0.00198917	0.010018	0.0044526	0.00390631	0.00454496
1H-Imidazole, 1-acetyl-	1-乙酰基-1H-咪唑	Heterocyclic compound	杂环化合物	C5H6N2O	2466-76-4	-	880	9.02656e-05	9.26631e-05	0.000108708	0.000110082	9.51113e-05	9.76936e-05
2-Acetylbenzofuran	2-乙酰基苯并呋喃	Heterocyclic compound	杂环化合物	C10H8O2	1646-26-0	sweet, coumarin, floral, orange, flowery, tropical, neroli, lactonic, honeysuckle, honey	-				-	-	-
2,4-Decadienoic acid, ethyl ester, (E,Z)-	反式-2，顺式-4-癸二酸乙酯	Ester	酯	C12H20O2	3025-30-7	green, waxy, pear, apple, sweet, fruity, tropical	0.1	0.691617	17.5032	13.2763	10.3444	11.2928	10.2562
Ethanone, 1-(3,5-dimethylpyrazinyl)-	1-（3,5-二甲基吡嗪基）-乙酮	Heterocyclic compound	杂环化合物	C8H10N2O	54300-08-2	nutty, roasted, hazelnut	-				-	-	-
Propofol	2,6-二异丙基苯酚	Phenol	酚	C12H18O	2078-54-8	mild, phenol	0.1	2.02023	0.664749	0.247518	0.503144	0.396757	0.446168
2-Cyclohexen-1-ol, 2-methyl-5-(1-methylethenyl)-, acetate, cis-	乙酸香芹酯	Ester	酯	C12H18O2	1205-42-1	-	0.015	3.49701	2.05732	9.8374	5.03124	4.91318	5.62219
Aminopyrine	氨基比林	Heterocyclic compound	杂环化合物	C13H17N3O	58-15-1	-	-				-	-	-
Methyl jasmonate	茉莉酸甲酯	Ester	酯	C13H20O3	1211-29-6	floral, fresh, petal, magnolia, oily, waxy	0.003	7.4311	7.3246	7.13389	10.8287	8.66576	8.51652
1,5-Diazabicyclo[3.1.0]hexane	1,5-二氮杂双环[3.1.0]己烷	Heterocyclic compound	杂环化合物	C4H8N2	13090-31-8	-	-				-	-	-
1-Ethylpropyl acetate	乙酸1-乙基丙酯	Ester	酯	C7H14O2	620-11-1	-	0.009	0.667113	0.983024	6.48662	2.45651	2.16869	2.32746
3-Acetyl-2,5-dimethylbenzo(b)thiophene	3-乙酰基-2,5-二甲基苯并（b）噻吩	Heterocyclic compound	杂环化合物	C12H12OS	6179-04-0	-	-				-	-	-
Cyclohexene, 4-methyl-1-(1-methylethenyl)-	4-甲基-1-（1-甲基乙烯基）-环己烯	Hydrocarbons	烃类	C10H16	586-67-4	-	-				-	-	-
1,3-Cyclohexadiene, 5-(1,5-dimethyl-4-hexenyl)-2-methyl-, [S-(R*,S*)]-	姜烯	Terpenoids	萜类	C15H24	495-60-3	spice, fresh, sharp	-				-	-	-
(1S,2E,6E,10R)-3,7,11,11-Tetramethylbicyclo[8.1.0]undeca-2,6-diene	（1S，2E，6E，10R）-3，7，11，11-四甲基双环[8.1.0]十一碳-2，6-二烯	Terpenoids	萜类	C15H24	24703-35-3	green, woody, weedy	-				-	-	-
Isopentyl hexanoate	己酸异戊酯	Ester	酯	C11H22O2	2198-61-0	fruity, banana, apple, pineapple, green	0.32	9.23665	7.90786	6.01666	8.34279	7.50514	7.14966
(1aR,1bS,2aS,5S,5aS,7aS)-2,2,5,7a-Tetramethyldecahydrocyclopenta[2',3']cyclobuta[1',2':3,4]benzo[1,2-b]oxirene	（1aR，1bS，2aS，5S，5aS，7aS）-2,2,2,5,7a-四甲基十氢环戊[2'，3']环丁[1'，2'：3,4]苯并[1,2-b]环氧乙烷	Terpenoids	萜类	C15H24O	104188-24-1	-	-				-	-	-
5-Methyloxazolidine	5-甲基恶唑烷	Heterocyclic compound	杂环化合物	C4H9NO	58328-22-6	-	-				-	-	-
Dodecane, 5-methyl-	5-甲基-十二烷	Hydrocarbons	烃类	C13H28	17453-93-9	-	-				-	-	-
Benzeneacetic acid, ethyl ester	苯乙酸乙酯	Ester	酯	C10H12O2	101-97-3	minty	0.1	6.03754	5.05764	5.53983	6.30713	5.5309	5.35044
1H-Pyrazole, 4,5-dihydro-5,5-dimethyl-	4,5-二氢-5,5-二甲基-1H-吡唑	Heterocyclic compound	杂环化合物	C5H10N2	4320-85-8	-	-				-	-	-
Pyridine, 2,3,4,5-tetrahydro-6-propyl-	2,3,4,5-四氢-6-丙基-吡啶	Heterocyclic compound	杂环化合物	C8H15N	1604-01-9	-	-				-	-	-
Thiophene, 2-pentyl-	2-戊基噻吩	Heterocyclic compound	杂环化合物	C9H14S	4861-58-9	fatty, chicken, cranberry, roasted hazelnut, corn, roasted barley, fermented, meaty, blood	-				-	-	-
Dodecane, 5,8-diethyl-	5,8-二乙基-十二烷	Hydrocarbons	烃类	C16H34	24251-86-3	-	-				-	-	-
CyclohexylAmine	环己胺	Amine	胺	C6H13N	108-91-8	-	9.83	0.22529	0.245372	0.205733	0.232575	0.263575	0.206029
1-Hexadecanol	鲸蜡醇	Alcohol	醇	C16H34O	36653-82-4	waxy, clean, greasy, floral, oily	1.1	0.0196522	1.94924	2.40766	3.03449	2.19735	2.22391
Phenmetrazine	芬美曲秦	Heterocyclic compound	杂环化合物	C11H15NO	134-49-6	-	-				-	-	-
(E,E)-3,7,11,15-tetramethyl-1,6,10,14-Hexadecatetraen-3-ol	（E，E）-3,7,11,15-四甲基-1,6,10,14-十六烷基三烯-3-醇	Terpenoids	萜类	C20H34O	1113-21-9	mild, floral, rose, balsamic	-				-	-	-
(4aS,10aS)-7-Isopropyl-1,1,4a-trimethyl-1,2,3,4,4a,5,6,9,10,10a-decahydrophenanthrene	（4aS，10aS）-7-异丙基-1,1,4a-三甲基-1,2,3,4,4a，5,6,9,10,10a-十氢菲	Terpenoids	萜类	C20H32	41577-36-0	-	-				-	-	-
(4aS,4bS,10aS)-7-Isopropyl-1,1,4a-trimethyl-1,2,3,4,4a,4b,5,9,10,10a-decahydrophenanthrene	（4aS，4bS，10aS）-7-异丙基-1,1,4a-三甲基-1,2,3,4,4a，4b，5,9,10,10a-十氢菲	Terpenoids	萜类	C20H32	122712-77-0	-	-				-	-	-
GrAmine	芦竹碱	Heterocyclic compound	杂环化合物	C11H14N2	87-52-5	-	-				-	-	-
8-Hexadecyne	8-十六烷	Hydrocarbons	烃类	C16H30	19781-86-3	-	-				-	-	-
Isobutyl acetate	乙酸异丁酯	Ester	酯	C6H12O2	110-19-0	sweet, fruity, ethereal, banana, tropical	0.922	5.05782	5.15895	4.87541	4.84504	4.66546	4.87273
3-Hexen-1-ol, benzoate, (Z)-	顺-3-己烯基苯甲酸酯	Ester	酯	C13H16O2	25152-85-6	fresh, green, leafy, floral, orchid, balsamic, fatty	0.5	0.0335582	4.51839	3.45915	3.43726	3.25104	3.31718
3-Buten-2-one, 4-phenyl-	4-苯基-3-丁-2-酮	Ketone	酮	C10H10O	122-57-6	sweet, spice, cinnamon, balsamic, rhubarb, creamy, floral	1	0.0293876	0.025873	0.0207876	0.0276855	0.0271278	0.0231687
Decane, 5-ethyl-5-methyl-	5-乙基-5-甲基-癸烷	Hydrocarbons	烃类	C13H28	17312-74-2	-	-				-	-	-
3-Oxatricyclo[4.1.1.0(2,4)]octane, 2,7,7-trimethyl-	α-氧化蒎烯	Terpenoids	萜类	C10H16O	1686-14-2	green	-				-	-	-
Acetic acid, phenyl ester	乙酸苯酯	Ester	酯	C8H8O2	122-79-2	phenol, medicinal, animalic, resinous, castoreum, woody, smoky, burnt	0.2	1.21603	1.41751	1.08937	1.44338	1.2901	1.23817
Debrisoquine	异喹胍	Heterocyclic compound	杂环化合物	C10H13N3	1131-64-2	-	-				-	-	-
2,6-Octadien-1-ol, 3,7-dimethyl-	3,7-二甲基-2,6-辛二烯-1-醇	Terpenoids	萜类	C10H18O	624-15-7	-	-				-	-	-
cis-7-Decen-1-al	顺-7-癸烯醛	Aldehyde	醛	C10H18O	21661-97-2	citrus, aldehydic, cucumber	0.0022	15.3279	15.2091	15.7525	24.0569	23.0511	19.2926
1,2-Cyclohexanedione	1,2-环己二酮	Ketone	酮	C6H8O2	765-87-7	sweet, acorn, nut skin, maple, caramel, brothy	450	0.00195995	0.00208093	0.00161243	0.0022647	0.00196112	0.00189935
Benzene, 1,3-dimethyl-	间二甲苯	Aromatics	芳烃	C8H10	108-38-3	plastic	1	0.0319557	0.0543097	0.0620288	0.0845484	0.0712776	0.0759399
9,12-Octadecadienoic acid (Z,Z)-, methyl ester	（Z，Z）9,12-十八碳二烯酸-甲酯	Ester	酯	C19H34O2	112-63-0	oily, fatty, woody	0.45	0.860383	1.60961	0.956957	1.45831	1.02442	1.04946
1H-3a,7-Methanoazulene, octahydro-3,8,8-trimethyl-6-methylene-, [3R-(3.alpha.,3a.beta.,7.beta.,8a.alpha.)]-	(+)-β-柏木烯	Terpenoids	萜类	C15H24	546-28-1	-	-				-	-	-
Carbazole	咔唑	Heterocyclic compound	杂环化合物	C12H9N	86-74-8	-	-				-	-	-
1-(2,4,6-trihydroxyphenyl)-Ethanone	1-（2,4,6-三羟基苯基）-乙酮	Ketone	酮	C8H8O4	480-66-0	-	170	0.000313364	0.00185111	0.00150614	0.00226957	0.00145788	0.00157523
2-Cyclohexen-1-ol, 2-methyl-5-(1-methylethenyl)-, cis-	(-)-顺-香芹醇	Terpenoids	萜类	C10H16O	1197-06-4	caraway	0.25	269.178	230.654	174.95	230.293	214.176	203
Oleic Acid	油酸	Acid	酸	C18H34O2	112-80-1	faint, fatty, waxy, lard, fried	44	0.0404648	0.0706539	0.0436285	0.067234	0.0465731	0.0501366
Cyclohexanol, 3-ethenyl-3-methyl-2-(1-methylethenyl)-6-(1-methylethyl)-, [1R-(1.alpha.,2.alpha.,3.beta.,6.alpha.)]-	[1R-（1α，2α，3β，6α。 ）]-3-乙烯基-3-甲基-2-（1-甲基乙烯基）-6-（1-甲基乙基）-环己醇	Terpenoids	萜类	C15H26O	35727-45-8	-	-				-	-	-
Pentanoic Acid, 2-methyl-	2-甲基-戊酸	Acid	酸	C6H12O2	97-61-0	-	9.3	0.0245423	0.0278247	0.0433195	0.0379439	0.0356697	0.0342889
2,6,10-Dodecatrienal, 3,7,11-trimethyl-	法尼醛	Terpenoids	萜类	C15H24O	19317-11-4	floral, minty	-				-	-	-
1-Undecanol	十一烷醇	Alcohol	醇	C11H24O	112-42-5	fresh, waxy, rose, soapy, clean, cloth, floral, citrus	0.05	0	0.863114	1.99355	1.30729	1.46411	1.41421
Hippuric Acid	马尿酸	Acid	酸	C9H9NO3	495-69-2	-	2.5	0	0.0271316	0.0417804	0.0682153	0.05819	0.0475533
6-Methyl-2-(piperidin-1-ylmethyl)-4-pyrimidinylAmine	6-甲基-2-（哌啶-1-基甲基）-4-嘧啶胺	Heterocyclic compound	杂环化合物	C11H18N4	112860-60-3	-	-				-	-	-
2-Butanone, 4-(4-hydroxy-3-methoxyphenyl)-	4-（4-羟基-3-甲氧基苯基）-2-丁酮	Ketone	酮	C11H14O3	122-48-5	sweet, spicy, phenol, ginger, vanilla, woody	1000	0.000169839	0.000165179	0.000140438	0.000200116	0.000167338	0.000154322
(4aS,4bR,10aS)-7-Isopropyl-1,1,4a-trimethyl-1,2,3,4,4a,4b,5,6,10,10a-decahydrophenanthrene	（4aS，4bR，10aS）-7-异丙基-1,1,4a-三甲基-1,2,3,4,4a，4b，5,6,10,10,10a-十氢菲	Terpenoids	萜类	C20H32	35241-40-8	-	-				-	-	-
2-Hexenoic Acid, (E)-	（E）-2-己酸	Acid	酸	C6H10O2	13419-69-7	powerful, fruity, sweet, warm, herbal	1.9	0.0206696	0.0210432	0.0185427	0.0220856	0.0199986	0.0212663
Thiamylal	5-烯丙基-5-(1-甲基丁基)-2-硫代巴比妥酸	Heterocyclic compound	杂环化合物	C12H18N2O2S	77-27-0	-	-				-	-	-
3-Hexanone-2,2,4,4-d4		Ketone	酮	C6H8D4O	24588-54-3	-	-				-	-	-
Benzoic acid, ethyl ester	苯甲酸乙酯	Ester	酯	C9H10O2	93-89-0	fruity, dry, musty, sweet, wintergreen	1.43	0	0	0.892337	0.734754	0.643856	0.598835
2-Furanmethanol	2-呋喃甲醇	Alcohol	醇	C5H6O2	98-00-0	alcoholic, chemical, musty, sweet, caramel, bread, coffee	1.9	0.149333	0.378364	1.38488	0.851273	0.879106	0.942525
Benzoic Acid, 3,4,5-trihydroxy-	3,4,5-三羟基-苯甲酸	Acid	酸	C7H6O5	149-91-7	-	40	0.00233068	0.013668	0.0108813	0.017107	0.0104909	0.011338
Fenchone	1,3,3-三甲基-二环[2.2.1]庚-2-酮	Terpenoids	萜类	C10H16O	1195-79-5	herbal, cedar leaf, bitter, thuja, camphor, earthy, woody	2.3	1.3216	1.21756	0.911119	1.24712	1.15459	1.09426
Piperonal	胡椒醛	Aldehyde	醛	C8H6O3	120-57-0	heliotrope, flowery, sweet, powdery, coconut, vanilla	0.05	0.337045	0.340382	10.2275	4.15005	4.42855	4.15719
Dodecane, 2-methyl-6-propyl-	2-甲基-6-丙基-十二烷	Hydrocarbons	烃类	C16H34	55045-08-4	-	-				-	-	-
Butanoic Acid, 2-methyl-	2-甲基丁酸	Acid	酸	C5H10O2	116-53-0	pungent, acid, roquefort, cheese	5.9	0.00881587	0.00886956	0.00753816	0.00827819	0.00858503	0.00813997
Hygrine	古豆碱	Heterocyclic compound	杂环化合物	C8H15NO	496-49-1	-	-				-	-	-
2,4-Dimethyl 1,4-pentadiene	1,4-二甲基1,4-戊二烯	Hydrocarbons	烃类	C7H12	4161-65-3	-	-				-	-	-
Vanillic acid	香草酸	Acid	酸	C8H8O4	121-34-6	dairy, milky, custard, creamy, powdery, vanilla, beany	30	0	0.000706127	0.00105458	0.000955027	0.000878693	0.000758559
9-Hexadecenoic acid, methyl ester, (Z)-	（Z）-9-十六烯酸甲酯	Ester	酯	C17H32O2	1120-25-8	-	10	0.353006	0.873151	0.766762	1.07957	0.745413	0.802861
1,1'-(1,4-phenylene)bis-Ethanone	1,1'-（1,4-亚苯基）双-乙酮	Ketone	酮	C10H10O2	1009-61-6	-	-				-	-	-
Cyclopentanone, 2-methyl-3-(1-methylethyl)-	2-甲基-3-（1-甲基乙基）-环戊酮	Ketone	酮	C9H16O	54549-81-4	-	-				-	-	-
Ethanone, 1-(1H-pyrazol-4-yl)-	1-（1H-吡唑-4-基）-乙酮	Heterocyclic compound	杂环化合物	C5H6N2O	25016-16-4	-	-				-	-	-
Pyrazinamide	吡嗪酰胺	Heterocyclic compound	杂环化合物	C5H5N3O	98-96-4	-	-				-	-	-
4',6'-Dihydroxy-2',3'-dimethylacetophenone	4'，6'-二羟基-2'，3'-二甲基苯乙酮	Ketone	酮	C10H12O3	7743-14-8	-	-				-	-	-
E-1-Methoxy-4-hexene	E-1-甲氧基-4-己烯	Hydrocarbons	烃类	C7H14O	134777-60-9	-	-				-	-	-
1,3-Butanediol	1,3-丁二醇	Alcohol	醇	C4H10O2	107-88-0	-	10	0.0790149	0.180245	0.956277	0.454067	0.412137	0.419586
1,6,10-Dodecatrien-3-ol, 3,7,11-trimethyl-	3,7,11-三甲基-1,6,10-十二碳三烯-3-醇	Terpenoids	萜类	C15H26O	7212-44-4	floral, green, waxy, citrus, woody	0.01	0	36.8444	81.7721	62.2268	58.0019	58.6582
Ledol	喇叭茶醇	Terpenoids	萜类	C15H26O	577-27-5	-	-				-	-	-
Hexadecanal	棕榈醛	Aldehyde	醛	C16H32O	629-80-1	cardboard	0.06	0	5.27689	5.73323	8.47627	6.10615	5.58984
1,4-Methanobenzocyclodecene, 1,2,3,4,4a,5,8,9,12,12a-decahydro-	1,2,3,4,4a,5,8,9,12,12a-十氢-1,4-甲基苯并环癸烯	Terpenoids	萜类	C15H22	74708-73-9	-	-				-	-	-
1,2,4-Benzenetriol	1,2,4-苯三醇	Alcohol	醇	C6H6O3	533-73-3	-	168	0.022322	0.629261	0.704031	0.663802	0.561261	0.575417
Benzoic acid, 2-hydroxy-, phenylmethyl ester	苯甲酸2-羟基苯甲酸酯	Ester	酯	C14H12O3	118-58-1	balsamic, clean, herbal, oily, sweet	0.161	0	0.715438	0.735758	1.15438	0.657608	0.674577
6-Methyl-2-(4-methylcyclohex-3-en-1-yl)hepta-1,5-dien-4-ol	6-甲基-2-（4-甲基环己-3-烯-1-基）庚-1,5-二烯-4-醇	Terpenoids	萜类	C15H24O	38142-56-2	-	-				-	-	-
.alpha.-Bisabolol	±)-α-红没药醇	Terpenoids	萜类	C15H26O	515-69-5	mild, floral, peppery, balsamic, clean	-				-	-	-
Methyl salicylate	水杨酸甲酯	Ester	酯	C8H8O3	119-36-8	caramel, pepperminty	0.04	1.45706	0.879354	0.654705	1.08177	0.814605	0.666038
Prenol	3-甲基-2-丁烯醇	Alcohol	醇	C5H10O	556-82-1	fruity, green, lavender	0.25	0.454803	0.359802	0.50924	0.409312	0.411536	0.390174
(3S,3aR,6R,8aS)-3,7,7-Trimethyl-8-methylenehexahydro-1H-3a,6-methanoazulen-2(3H)-one	（3S，3aR，6R，8aS）-3,7,7-三甲基-8-亚甲基六氢-1H-3a，6-甲基氮杂烯-2(3H)-酮	Terpenoids	萜类	C15H22O	28624-27-3	-	-				-	-	-
3-Hexen-1-ol, acetate, (E)-	反式-3-己烯基乙酸酯	Ester	酯	C8H14O2	3681-82-1	sharp, fruity, green, cortex, hyacinth, narcissus, rummy, unripe banana, pear	0.87	0	0.152783	0.614976	0.31076	0.331523	0.331591
1,2,3-Benzenetriol	1,2,3-苯三醇	Phenol	酚	C6H6O3	87-66-1	-	37	0.000462491	0.000731573	0.000814638	0.00164932	0.00141705	0.000950016
Niacinamide	烟酰胺	Amine	胺	C6H6N2O	98-92-0	-	730	0	4.49235e-05	0.000203418	0.000137312	0.000143083	0.000144735
Hexanoic acid, 3,7-dimethyl-2,6-octadienyl ester, (E)-	（E）-己酸3,7-二甲基-2,6-辛二烯基酯	Ester	酯	C16H28O2	10032-02-7	rose, geranium, fruity, waxy	0.15	0.0662644	0.872827	0.599709	1.03531	0.795624	0.757551
Hexanoic acid, butyl ester	己酸丁酯	Ester	酯	C10H20O2	626-82-4	fruity, pineapple, berry, apple, juicy, green, winey, waxy, cognac, soapy	0.7	0.463944	0.44938	0.348837	0.482585	0.41104	0.449855
2-Decenal, (Z)-	(Z)-癸-2-烯醛	Aldehyde	醛	C10H18O	2497-25-8	tallow	0.05	1.01591	1.23473	5.55856	3.23318	3.08085	2.71591
3,5,9-Undecatrien-2-one, 6,10-dimethyl-, (E,Z)-	（E，Z）-6,10-二甲基-3,5,9-十一碳烯-2-酮	Ketone	酮	C13H20O	13927-47-4	-	-				-	-	-
Butanoic acid, phenylmethyl ester	丁酸苄酯	Ester	酯	C11H14O2	103-37-7	fresh, fruity, jasmin, apricot, loganberry	0.376	0	0	0.231931	0.135491	0.102264	0.118505
2-Penten-1-ol, (Z)-	（Z）-2-戊烯-1-醇	Alcohol	醇	C5H10O	1576-95-0	green, phenol, nasturtium, ethereal, medicinal, aldehydic, cherry, narcissus, metallic, fruity	0.72	0.218025	0.134839	0.101014	0.0966084	0.086423	0.0952022
4-Aminobenzoic acid	4-氨基苯甲酸	Acid	酸	C7H7NO2	150-13-0	-	4110	0	4.02484e-05	8.26937e-05	5.5956e-05	5.41232e-05	5.19297e-05
Phenol, 3-nitro-	3-硝基苯酚	Phenol	酚	C6H5NO3	554-84-7	-	3	0	0.0124368	0	0.0262793	0.0127167	0.0112023
Acetonitrile, 2,2'-iminobis-	2,2'-亚氨基二-乙腈	Nitrogen compounds	含氮化合物	C4H5N3	628-87-5	-	-				-	-	-
Cyclooctyl Alcohol	环辛醇	Alcohol	醇	C8H16O	696-71-9	-	10	0.0114366	0.0161295	0.0134374	0.0169064	0.0165823	0.0146638
Dodecanal	月桂醛	Aldehyde	醛	C12H24O	112-54-9	soapy, waxy, aldehydic, citrus, green, floral	10	0.00264202	0.00646281	0.0119528	0.0097602	0.00952769	0.00892083
L-.alpha.-Terpineol	α-松油醇	Terpenoids	萜类	C10H18O	10482-56-1	lilac, floral, terpenic	0.33	0.394787	0.384245	0.419227	0.385595	0.373521	0.387325
BenzenAmine, 2,6-diethyl-	2,6-二乙基苯甲胺	Amine	胺	C10H15N	579-66-8	-	-				-	-	-
2-Cyclohexen-1-one, 3-methyl-	3-甲基-2-环己烯-1-酮	Ketone	酮	C7H10O	1193-18-6	nutty, caramel, phenol, cherry	-				-	-	-
9,12,15-Octadecatrienoic acid, methyl ester, (Z,Z,Z)-	（Z，Z，Z）-9,12,15-十八碳三烯酸甲酯	Ester	酯	C19H32O2	301-00-8	-	0.45	0.131372	0.269359	0.169346	0.268308	0.18365	0.177559
Glutarimide	戊二酰亚胺	Amine	胺	C5H7NO2	1121-89-7	-	-				-	-	-
2-Undecanone, 6,10-dimethyl-	6,10-二甲基-2-十一烷酮	Ketone	酮	C13H26O	1604-34-8	dry, musty	-				-	-	-
1H-1,2,4-Triazole, 3-chloro-	3-氯-1,2,4-三氮唑	Heterocyclic compound	杂环化合物	C2H2ClN3	6818-99-1	-	-				-	-	-
Benzophenone	二苯甲酮	Ketone	酮	C13H10O	119-61-9	balsamic, rose, metallic, powdery, geranium	-				-	-	-
Bicyclo[3.1.1]heptane, 6-methyl-2-methylene-6-(4-methyl-3-pentenyl)-, [1R-(1.alpha.,5.alpha.,6.beta.)]-	[1R-（1α，5α，6β）]-6-甲基-2-亚甲基-6-（4-甲基-3-戊烯基）-双环[3.1.1]庚烷	Terpenoids	萜类	C15H24	55123-21-2	-	-				-	-	-
Cyclobutanone, 2,2,3-trimethyl-	2,2,3-三甲基环丁酮	Ketone	酮	C7H12O	1449-49-6	-	-				-	-	-
Epizonarene	(1R,8aS)-1,6-二甲基-4-(丙-2-基)-1,2,3,7,8,8a-六氢萘	Terpenoids	萜类	C15H24	41702-63-0	-	-				-	-	-
Aristolochene	(-)-马兜铃烯	Terpenoids	萜类	C15H24	26620-71-3	-	-				-	-	-
2H-1-Benzopyran, 3,4,4a,5,6,8a-hexahydro-2,5,5,8a-tetramethyl-, (2.alpha.,4a.alpha.,8a.alpha.)-	（2α，4a.α.，8a.α）-3,4,4a，5,6,8a-六氢-2,5,5,8a-四甲基-2H-1-苯并吡喃	Aromatics	芳烃	C13H22O	41678-32-4	-	-				-	-	-
Bicyclo[3.1.1]hept-2-ene-2-methanol, 6,6-dimethyl-	6,6-二甲基-双环[3.1.1]庚-2-烯-2-甲醇	Terpenoids	萜类	C10H16O	515-00-4	woody, minty	0.007	50.869	48.0852	38.9231	52.0267	46.276	47.8594
(5-bromopentyl)-Benzene	（5-溴戊基）-苯	Aromatics	芳烃	C11H15Br	14469-83-1	-	-				-	-	-
Bicyclo[3.1.0]hex-3-en-2-one, 4-methyl-1-(1-methylethyl)-	4-甲基-1-（1-甲基乙基）-双环（3.1.0）己-3-烯-2-酮	Terpenoids	萜类	C10H14O	24545-81-1	minty, pungent	0.75	0.126097	1.44616	37.8999	28.2103	26.0924	23.9967
.alpha.-Cadinol	α-毕橙茄醇	Terpenoids	萜类	C15H26O	481-34-5	herbal, woody	-				-	-	-
1(2H)-Naphthalenone, 3,4,4a,5,6,7-hexahydro-4a,5-dimethyl-3-(1-methylethenyl)-, [3S-(3.alpha.,4a.alpha.,5.alpha.)]-	[3S-（3α，4a。， 5.α。)]-5-二甲基-3-（1-甲基乙烯基）-3,4,4a,5,6,7-六氢-4a1（2H）-萘酮	Terpenoids	萜类	C15H22O	562-23-2	-	0.045	0.0767065	1.23463	0.736581	1.6202	0.981305	0.959193
Benzenemethanol, .alpha.-2-propenyl-	4-苯基-1-丁烯-4-醇	Alcohol	醇	C10H12O	936-58-3	-	-				-	-	-
2(1H)-Pyridinone	2（1H）-吡啶酮	Heterocyclic compound	杂环化合物	C5H5NO	142-08-5	-	-				-	-	-
1,1'-Biphenyl, 4-(1-methylethyl)-	4-（1-甲基乙基）-1,1'-联苯	Aromatics	芳烃	C15H16	7116-95-2	-	-				-	-	-
2-Nonanone, 3-(hydroxymethyl)-	3-（羟甲基）-2-壬酮	Ketone	酮	C10H20O2	67801-33-6	fresh, sweet, green, weedy, earthy, herbal	-				-	-	-
trans-3-Methyl-4-octanolide	(4S,5R)-5-丁基-4-甲基氧戊环-2-酮	Ester	酯	C9H16O2	39638-67-0	spicy, coconut, clove, celery, incense	0.122	0.139979	0.103213	0.107613	0.158971	0.165394	0.137561
Cyclohexanol, 1-methyl-4-(1-methylethylidene)-	1-甲基-4-（1-甲基亚乙基）-环己醇	Terpenoids	萜类	C10H18O	586-81-2	terpineol, lilac	-				-	-	-
2-Hexanoylfuran	2-己酰基呋喃	Heterocyclic compound	杂环化合物	C10H14O2	14360-50-0	sweet, fruity, ketonic, green, apricot, peach	-				-	-	-
1-Hexanol, 4-methyl-	4-甲基己醇	Alcohol	醇	C7H16O	818-49-5	sweaty	-				-	-	-
6-Octen-1-ol, 3,7-dimethyl-, formate	甲酸香茅酯	Terpenoids	萜类	C11H20O2	105-85-1	bergamot, cucumber, rose, apricot, peach, plum	-				-	-	-
2-Hexadecanone	2-十六烷酮	Ketone	酮	C16H32O	18787-63-8	fruity	-				-	-	-
Cyclohexane, 1-ethenyl-1-methyl-2,4-bis(1-methylethenyl)-, (1.alpha.,2.beta.,4.beta.)-	(-)-顺式-Β-榄香烯	Terpenoids	萜类	C15H24	33880-83-0	herbal, waxy, fresh	-				-	-	-
2H-Pyran-2-one, 6-hexyltetrahydro-	δ-十一内酯	Ester	酯	C11H20O2	710-04-3	creamy, fatty, coconut, fruity, peach, waxy	19	0.00461248	0.0682662	0.0748663	0.0698524	0.0675938	0.0630695
Ethyl 9-decenoate	9-癸烯酸乙酯	Ester	酯	C12H22O2	67233-91-4	fruity, fatty	0.2	0.160889	0.10827	0.0732845	0.240178	0.214929	0.152429
2-Bromo dodecane	2-溴十二烷	Halogenated hydrocarbons	卤代烃	C12H25Br	13187-99-0	-	-				-	-	-
3a,7-Methano-3aH-cyclopentacyclooctene, 1,4,5,6,7,8,9,9a-octahydro-1,1,7-trimethyl-, [3aR-(3a.alpha.,7.alpha.,9a.beta.)]-	(-)-丁香三环烯	Terpenoids	萜类	C15H24	469-92-1	-	-				-	-	-
4H-Pyran-4-one, 5-hydroxy-2-(hydroxymethyl)-	5-羟基-2-（羟甲基）-4H-吡喃-4-酮	Heterocyclic compound	杂环化合物	C6H6O4	501-30-4	-	-				-	-	-
Methacrylamide	甲基丙烯酰胺	Amine	胺	C4H7NO	79-39-0	-	-				-	-	-
1,3,6-Octatriene, 3,7-dimethyl-, (Z)-	(Z)-3,7-二甲基-1,3,6-十八烷三烯	Terpenoids	萜类	C10H16	3338-55-4	warm, floral, herbal, flowery, sweet	0.034	16.6353	19.1233	27.3149	26.9002	23.8835	25.0485
2,6,6-trimethyl-1-Cyclohexene-1-carboxaldehyde	β-环柠檬醛	Terpenoids	萜类	C10H16O	432-25-7	tropical, saffron, herbal, clean, rose, sweet, tobacco, damascone, fruity	0.003	0	2.29433	16.9051	7.05131	5.05295	5.71763
Phenol, 4-(2-propenyl)-	4-烯丙基苯酚	Aromatics	芳烃	C9H10O	501-92-8	phenol, medicinal, herbal	-				-	-	-
(1aR,7R,7aR,7bS)-(+)-1a,2,3,5,6,7,7a,7b-Octahydro-1,1,7,7a-tetramethyl-1H-cyclopropa[a]naphthalen-3-one	（1aR，7R，7aR，7bS）-（+）-1a，2,3,5,6,7,7a，7b-八氢-1,1,7,7a-四甲基-1H-环丙烷[a]萘- 3-酮	Terpenoids	萜类	C15H22O	114339-93-4	-	-				-	-	-
(-)-Spathulenol	（-）-桉油烯醇	Terpenoids	萜类	C15H24O	77171-55-2	honey	-				-	-	-
1,4-Methanoazulen-9-ol, decahydro-1,5,5,8a-tetramethyl-, [1R-(1.alpha.,3a.beta.,4.alpha.,8a.beta.,9S*)]-	[1R-（1α，3aβ，4α，8aβ，9S *） ]-十氢-1,5,5,8a-四甲基-1,4-甲烷七氮烯-9-醇	Terpenoids	萜类	C15H26O	465-24-7	-	-				-	-	-
(E)-5-((1R,3R,6S)-2,3-Dimethyltricyclo[2.2.1.02,6]heptan-3-yl)-2-methylpent-2-enal	（E）-5-（（（1R，3R，6S）-2,3-二甲基三环[2.2.1.02,6]庚基-3-基）-2-甲基-戊-2-烯	Terpenoids	萜类	C15H22O	19903-70-9	-	-				-	-	-
Octane, 5-ethyl-2-methyl-	5-乙基-2-甲基-辛烷	Hydrocarbons	烃类	C11H24	62016-18-6	-	-				-	-	-
N-Benzyloxy-2-carbomethoxyaziridine	N-苄氧基-2-碳甲氧基氮丙啶	Heterocyclic compound	杂环化合物	C11H13NO3	53084-33-6	-	-				-	-	-
1,3-Hexadiene, 3-ethyl-2-methyl-	3-乙基-2-甲基-1,3-己二烯	Hydrocarbons	烃类	C9H16	61142-36-7	nutty	-				-	-	-
3-Nonen-5-one	3-壬烯-5-酮	Ketone	酮	C9H16O	82456-34-6	-	-				-	-	-
3-Nonen-1-ol, (Z)-	（Z）-3-壬基-1-醇	Alcohol	醇	C9H18O	10340-23-5	fresh, waxy, green, melon, rind, tropical, mushroom	-				-	-	-
1-Pentanone, 1-phenyl-	1-苯基-1-戊酮	Ketone	酮	C11H14O	1009-14-9	balsamic, valerian	-				-	-	-
Pentadecane, 2-methyl-	2-甲基-十五烷	Hydrocarbons	烃类	C16H34	1560-93-6	-	-				-	-	-
Benzenemethanol, .alpha.-2-cyclohexen-1-yl-	α.-2-环己烯-1-基-苯甲醇	Alcohol	醇	C13H16O	5723-89-7	-	-				-	-	-
Undecanal	十一醛	Aldehyde	醛	C11H22O	112-44-7	waxy, soapy, floral, aldehydic, citrus, green, fatty, fresh	12.5	0.00206311	0.00137339	0.0052315	0.0028432	0.00297823	0.00261534
8-Cyclohexadecen-1-one	8-环十六烯酮	Ketone	酮	C16H28O	3100-36-5	musky, laundered cloth, dry balsamic, waxy, animalic, floral, tobacco	-				-	-	-
6-Quinolinamine, 2-methyl-	2-甲基-6-喹啉胺	Heterocyclic compound	杂环化合物	C10H10N2	65079-19-8	-	-				-	-	-
11,11-Dimethyl-4,8-dimethylenebicyclo[7.2.0]undecan-3-ol	11,11-二甲基-4,8-​​二亚甲基双环[7.2.0]十一碳三醇	Alcohol	醇	C15H24O	79580-01-1	-	-				-	-	-
1-Butanol, 3-methyl-, formate	甲酸异戊酯	Ester	酯	C6H12O2	110-45-2	plum, black currant, ethereal, vinegar, dry earthy, fruity, green	149	0.00408463	0.00998939	0.0576319	0.0276561	0.0247394	0.0256061
p-Mentha-1,8-dien-7-ol	紫苏醇	Terpenoids	萜类	C10H16O	536-59-4	green, cumin, spicy, aromatic, woody, cardamom, floral, waxy, violet	7	0.00117382	0.021271	0.0314816	0.0161031	0.0174404	0.0175846
Cyclohexene, 4-ethenyl-4-methyl-3-(1-methylethenyl)-1-(1-methylethyl)-, (3R-trans)-	δ-榄香烯	Terpenoids	萜类	C15H24	20307-84-0	sweet, herbal, woody	-				-	-	-
9-Octadecenoic acid (Z)-, methyl ester	（Z）-9-十八碳烯酸甲酯	Ester	酯	C19H36O2	112-62-9	mild, fatty	10500	0.000217112	0.000371232	0.000224717	0.000341136	0.000240655	0.000259266
3H-3a,7-Methanoazulene, 2,4,5,6,7,8-hexahydro-1,4,9,9-tetramethyl-, [3aR-(3a.alpha.,4.beta.,7.alpha.)]-	莎草烯	Terpenoids	萜类	C15H24	2387-78-2	-	-				-	-	-
Hexane, 3-ethyl-2-methyl-	3-乙基-2-甲基己烷	Hydrocarbons	烃类	C9H20	16789-46-1	-	-				-	-	-
5-Tetradecen-1-ol, acetate, (Z)-	Z-5-十四碳烯基乙酸酯	Ester	酯	C16H30O2	35153-13-0	-	-				-	-	-
2-Butanone, 4-(2,6,6-trimethyl-1,3-cyclohexadien-1-yl)-	4-（2,6,6-三甲基-1,3-环己二烯-1-基）-2-丁酮	Ketone	酮	C13H20O	20483-36-7	floral	-				-	-	-
Furfuryl heptanoate	庚酸糠酯	Ester	酯	C12H18O3	39481-28-2	green	-				-	-	-
Benzene, 1-(1,5-dimethylhexyl)-4-methyl-	1-（1,5-二甲基己基）-4-甲基-苯	Terpenoids	萜类	C15H24	1461-02-5	-	-				-	-	-
Naphthalene, decahydro-1,6-bis(methylene)-4-(1-methylethyl)-, (4.alpha.,4a.alpha.,8a.alpha.)-	(4.alpha.,4a.alpha.,8a.alpha.)-十氢-1,6-双（亚甲基）-4-(1-甲基乙基)-萘	Terpenoids	萜类	C15H24	30021-46-6	-	-				-	-	-
1-Cyclohexene-1-carboxylic acid, 4-(1-methylethenyl)-	4-（1-甲基乙烯基）-1-环己烯-1-羧酸	Terpenoids	萜类	C10H14O2	7694-45-3	-	-				-	-	-
Pentanoic acid, 1-ethenyl-1,5-dimethyl-4-hexenyl ester	戊酸芳樟酯	Ester	酯	C15H26O2	10471-96-2	fruity, lavender, apricot, citrus	-				-	-	-
3-Cyclohexene-1-carboxAldehyde, 4-(4-methyl-3-pentenyl)-	4-（4-甲基-3-戊烯基）-3-环己烯-1-甲醛	Aldehyde	醛	C13H20O	37677-14-8	citrus, grassy, aldehydic, floral, marine	-				-	-	-
Benzene, 1,2,3-trimethoxy-5-(1-propenyl)-, (E)-	（E）-5-（1-丙烯基）-1,2,3-三甲氧基苯	Aromatics	芳烃	C12H16O3	5273-85-8	spicy, flowery	-				-	-	-
Methanone, diphenyl-, hydrazone	二苯甲酮腙	Nitrogen compounds	含氮化合物	C13H12N2	5350-57-2	-	-				-	-	-
2,6-Octadienoic acid, 3,7-dimethyl-, methyl ester	2,6-辛二酸-3,7-二甲基-甲酯	Ester	酯	C11H18O2	2349-14-6	-	-				-	-	-
1-Pentanone, 1-(4-methylphenyl)-	1-（4-甲基苯基）-1-戊酮	Ketone	酮	C12H16O	1671-77-8	-	-				-	-	-
Nonane, 3-methyl-5-propyl-	3-甲基-5-丙基-壬烷	Hydrocarbons	烃类	C13H28	31081-18-2	-	-				-	-	-
Santalol, E-cis,epi-.beta.-	顺式-β-檀香醇	Terpenoids	萜类	C15H24O	14490-17-6	-	-				-	-	-
E-2-Hexenyl benzoate	E-2-己烯基苯甲酸酯	Ester	酯	C13H16O2	76841-70-8	-	-				-	-	-
6-Octenal, 7-methyl-3-methylene-	7-甲基-3-亚甲基-6-辛烯醛	Aldehyde	醛	C10H16O	55050-40-3	juicy, aldehydic, lemon grass, floral, lemon, bois, rose	-				-	-	-
Hexahydro-3-butylphthalide	3-丁基-3a,4,5,6,7,7a-六氢-3H-2-苯并呋喃-1-酮	Heterocyclic compound	杂环化合物	C12H20O2	3553-34-2	-	-				-	-	-
Undecane, 5,7-dimethyl-	5,7-二甲基-十一烷	Hydrocarbons	烃类	C13H28	17312-83-3	-	-				-	-	-
Tridecane, 4,8-dimethyl-	4,8-二甲基-十三烷	Hydrocarbons	烃类	C15H32	55030-62-1	-	-				-	-	-
Cyromazine	2-N-环丙基-1,3,5-三嗪-2,4,6-三胺	Heterocyclic compound	杂环化合物	C6H10N6	66215-27-8	-	-				-	-	-
Lavandulyl caproate	(5-甲基-2-丙-1-烯-基-2-己烯-4-基) 己酸酯	Ester	酯	C16H28O2	59550-36-6	-	-				-	-	-
Ricinine	蓖麻碱	Heterocyclic compound	杂环化合物	C8H8N2O2	524-40-3	-	-				-	-	-
Benzeneacetic acid, phenylmethyl ester	苯乙酸苯甲基酯	Ester	酯	C15H14O2	102-16-9	sweet, floral, jasmin, cocoa	-				-	-	-
Tetradecane, 2,6,10-trimethyl-	2,6,10-三甲基十四烷	Hydrocarbons	烃类	C17H36	14905-56-7	-	-				-	-	-
Visnagin	齿阿米素	Heterocyclic compound	杂环化合物	C13H10O4	82-57-5	-	-				-	-	-
3-Methylbenzothiophene	3-甲基苯并噻吩	Heterocyclic compound	杂环化合物	C9H8S	1455-18-1	-	-				-	-	-
Benzene, 1-methoxy-4-phenoxy-	1-甲氧基-4-苯氧基-苯	Aromatics	芳烃	C13H12O2	1655-69-2	-	-				-	-	-
1-Propanone, 1-(4-methoxyphenyl)-	对甲氧基苯乙酮	Ketone	酮	C10H12O2	121-97-1	musty, anisic	-				-	-	-
Ethyl 2-hydroxybenzyl sulfone	2-（乙基磺酰乙基）苯酚	Phenol	酚	C9H12O3S	53380-27-1	-	-				-	-	-
1-Hexanol, 5-methyl-2-(1-methylethyl)-, acetate	（5-甲基-2-丙基-2-基己基）乙酸酯	Ester	酯	C12H24O2	40853-55-2	-	-				-	-	-
D-Limonene	（+）-柠檬烯	Terpenoids	萜类	C10H16	5989-27-5	citrus	0.034	2.84928	3.3812	11.5261	9.30113	7.24161	8.05393
1-(1-Adamantyl)-1-phenylethanol	1-（1-金刚烷基）-1-苯基乙醇	Aromatics	芳烃	C18H24O	303797-64-0	-	-				-	-	-
Naphthalene, 1,2-dimethyl-	1,2,2-二甲基萘	Aromatics	芳烃	C12H12	573-98-8	-	-				-	-	-
CyclohexanecarboxAldehyde	环己烷甲醛	Aldehyde	醛	C7H12O	2043-61-0	-	-				-	-	-
2-Octyl methylphosphonofluoridate	2-辛基甲基氟膦酸酯	Ester	酯	C9H20FO2P	22925-97-9	-	-				-	-	-
Bicyclo[3.1.1]heptan-3-one, 2,6,6-trimethyl-, (1.alpha.,2.beta.,5.alpha.)-	（1α，2β，5α）-2,6,6-三甲基-双环[3.1.1]庚烷-3酮	Terpenoids	萜类	C10H16O	15358-88-0	-	-				-	-	-
(+)-2-Bornanone	（+）-樟脑	Terpenoids	萜类	C10H16O	464-49-3	camphor, minty, phenol, herbal, woody	1.36	0.0169705	0.0423611	0.00702714	0.026906	0.027394	0.0224213
Cyclopentanone, 2-(2-hexenyl)-	2-（2-己烯基）-环戊酮	Ketone	酮	C11H18O	34687-46-2	oily, jasmin, coconut, milky, dairy, floral	-				-	-	-
Cyclohexanone, 5-methyl-2-(1-methylethyl)-, trans-	反式-5-甲基-2-（1-甲基乙基）-环己酮	Terpenoids	萜类	C10H18O	89-80-5	minty	-				-	-	-
Heptadecane, 2-methyl-	2-甲基-十七烷	Hydrocarbons	烃类	C18H38	1560-89-0	-	-				-	-	-
1,7-Nonadiene, 4,8-dimethyl-	4,8-二甲基-1,7-壬二烯	Hydrocarbons	烃类	C11H20	62108-28-5	-	-				-	-	-
2-Hexadecanol	2-十六醇	Alcohol	醇	C16H34O	14852-31-4	-	-				-	-	-
2,4-Heptadien-1-ol, (E,E)-	（E，E）-2,4-庚二烯-1-醇	Alcohol	醇	C7H12O	33467-79-7	green, fruity, nutty, cheese	-				-	-	-
2,6,10-Dodecatrien-1-ol, 3,7,11-trimethyl-	3,7,11-三甲基-2,6,10-十二碳三烯-1-醇	Terpenoids	萜类	C15H26O	4602-84-0	mild, fresh, sweet, linden, floral, angelica	1	3.83926	12.283	11.1282	14.1722	11.0784	11.1955
n-Hexylacetoacetic acid ethyl ester	正己基乙酸乙酯	Ester	酯	C12H22O3	29214-60-6	fruity, jasmin, waxy, herbal	-				-	-	-
3-Hexanone, 1-phenyl-	1-苯基-3-己酮	Ketone	酮	C12H16O	29898-25-7	-	-				-	-	-
Citronellal	香茅醛	Terpenoids	萜类	C10H18O	106-23-0	sweet, dry, floral, herbal, waxy, aldehydic, citrus	0.06	2.23605	10.9443	7.64012	12.4518	10.1447	8.99651
Methanol, (cyclohexyl)(2,3-dimethylphenyl)-	（环己基）（2,3-二甲基苯基）-甲醇	Alcohol	醇	C15H22O	349498-47-1	-	-				-	-	-
(6,6-dimethyl-2-bicyclo[3.1.1]hept-2-enyl)methyl 2-methylpropanoate	（6，6-二甲基-2-双环[3.1.1]庚-2-烯基）甲基-2-甲基丙酸甲酯	Ester	酯	C14H22O2	29021-37-2	fruity, woody, pine	-				-	-	-
Quinoxaline, 2,3-dimethyl-	2,3-二甲基喹戊啉	Heterocyclic compound	杂环化合物	C10H10N2	2379-55-7	fatty, earthy	-				-	-	-
Mepivacaine	甲哌卡因	Heterocyclic compound	杂环化合物	C15H22N2O	96-88-8	-	-				-	-	-
Phenol, 4-(3-hydroxy-1-propenyl)-2-methoxy-	4-（3-羟基-1-丙烯基）-2-甲氧基-苯酚	Phenol	酚	C10H12O3	458-35-5	-	-				-	-	-
2H,8H-Benzo[1,2-b:3,4-b']dipyran-2-one, 8,8-dimethyl-	邪蒿素	Heterocyclic compound	杂环化合物	C14H12O3	523-59-1	-	-				-	-	-
4-(1-methylethyl)-Benzaldehyde	4-异丙基苯甲醛	Terpenoids	萜类	C10H12O	122-03-2	spicy, cumin, green, herbal	0.4	0.149988	0.136213	0.0827885	0.125479	0.116794	0.104173
1,4-Cyclohexadiene, 1-methyl-	1-甲基-1,4-环己二烯	Hydrocarbons	烃类	C7H10	4313-57-9	-	-				-	-	-
6-Methyl-6-(5-methylfuran-2-yl)heptan-2-one	6-甲基-6-（5-甲基呋喃-2-基）庚烷-2-酮	Heterocyclic compound	杂环化合物	C13H20O2	50464-95-4	-	-				-	-	-
13-Octadecenal, (Z)-	（Z）-13-十八醛	Aldehyde	醛	C18H34O	58594-45-9	waxy	-				-	-	-
Oxirane, tetradecyl-	十四烷基-环氧乙烷	Hydrocarbons	烃类	C16H32O	7320-37-8	-	-				-	-	-
3,7,11-Trimethyl-dodeca-2,6,10-trienoic Acid	3,7,11-三甲基十二烷基-2,6,10-三烯酸	Acid	酸	C15H24O2	7548-13-2	-	-				-	-	-
2H-Indol-2-one, 1,3-dihydro-	1,3-二氢-2H-吲哚-2-酮	Heterocyclic compound	杂环化合物	C8H7NO	59-48-3	-	-				-	-	-
1,7-Octadiene, 2-methyl-6-methylene-	2-甲基-6-亚甲基-1,7-辛二烯	Terpenoids	萜类	C10H16	1686-30-2	-	-				-	-	-
Bicyclo[2.2.1]heptane, 7,7-dimethyl-2-methylene-	7,7-二甲基-2-亚甲基-双环[2.2.1]庚烷	Terpenoids	萜类	C10H16	471-84-1	camphor	-				-	-	-
Undecane, 2,9-dimethyl-	2,9-二甲基-十一烷	Hydrocarbons	烃类	C13H28	17301-26-7	-	-				-	-	-
Butanoic acid, 3,7-dimethyl-2,6-octadienyl ester, (E)-	丁酸香叶酯	Ester	酯	C14H24O2	106-29-6	sweet, fruity, rose, waxy, raspberry, tropical	-				-	-	-
(S)-4-(1-Acetoxyallyl)phenyl acetate	1'-乙酰氧基茶酚乙酸酯	Ester	酯	C13H14O4	52946-22-2	-	-				-	-	-
Pyridine, 3-(3,4-dihydro-2H-pyrrol-5-yl)-	3-（3,4-二氢-2H-吡咯-5-基）-吡啶	Heterocyclic compound	杂环化合物	C9H10N2	532-12-7	-	-				-	-	-
Dehydromevalonic lactone	脱氢戊二酸内酯	Ester	酯	C6H8O2	2381-87-5	-	-				-	-	-
Dicyclohexyldisulphide	环己基二硫	Sulfur compounds	含硫化合物	C12H22S2	2550-40-5	alliaceous, onion, eggy, nut skin, coffee, clam, crab	-				-	-	-
1,6-Octadiene, 3,7-dimethyl-	3,7-二甲基辛基-1,6-二烯	Terpenoids	萜类	C10H18	2436-90-0	citronellol, herbal, citrus, terpenic	-				-	-	-
2,6-Octadienenitrile, 3,7-dimethyl-, (Z)-	（2Z）-3,7-二甲基辛基-2,6-二烯腈	Nitrogen compounds	含氮化合物	C10H15N	31983-27-4	citral, lemon, aldehydic, metallic	-				-	-	-
Carotol	胡萝卜醇	Terpenoids	萜类	C15H26O	465-28-1	pleasent, mild	0.008	0	2.86622	6.12817	4.80433	4.36155	4.14349
Bicyclo[3.1.1]hept-2-en-6-ol, 2,7,7-trimethyl-, acetate, [1S-(1.alpha.,5.alpha.,6.beta.)]-	[1S-（1α，5α，6β）]-2,7,7-三甲基-乙酸酯-双环[3.1.1]庚-2-烯-6-醇	Ester	酯	C12H18O2	50764-55-1	-	-				-	-	-
Heptane, 1,1-dimethoxy-	1,1-二甲氧基-庚烷	Hydrocarbons	烃类	C9H20O2	10032-05-0	green, privet, fruity, tropical, orange	-				-	-	-
4-MethoxycinnamAldehyde	4-甲氧基肉桂醛	Aldehyde	醛	C10H10O2	1963-36-6	spicy, cinnamon, sweet, cherry, vanilla, floral	-				-	-	-
1-Undecene, 9-methyl-	9-甲基-1-十一碳烯	Hydrocarbons	烃类	C12H24	74630-41-4	-	-				-	-	-
Bicyclo[3.2.1]oct-2-ene, 3-methyl-4-methylene-	3-甲基-4-亚甲基双环[3.2.1]辛-2-烯	Terpenoids	萜类	C10H14	49826-53-1	-	-				-	-	-
Ethyl mandelate	扁桃酸乙酯	Ester	酯	C10H12O3	774-40-3	-	-				-	-	-
Myristoleic Acid	肉豆蔻油酸	Acid	酸	C14H26O2	544-64-9	-	-				-	-	-
1H-Cyclopenta[1,3]cyclopropa[1,2]benzene, octahydro-7-methyl-3-methylene-4-(1-methylethyl)-, [3aS-(3a.alpha.,3b.beta.,4.beta.,7.alpha.,7aS*)]-	毕澄茄烯	Terpenoids	萜类	C15H24	13744-15-5	citrus, fruity, radish	-				-	-	-
4,6-Octadiyn-3-one, 2-methyl-	2-甲基-4,6-辛二炔-3-酮	Ketone	酮	C9H10O	29743-33-7	-	-				-	-	-
n-Pentadecanol	正十五醇	Alcohol	醇	C15H32O	629-76-5	-	-				-	-	-
Nonane, 5-methyl-5-propyl-	5-甲基-5-丙基-壬烷	Hydrocarbons	烃类	C13H28	17312-75-3	-	-				-	-	-
2-Buten-1-ol, 2-ethyl-4-(2,2,3-trimethyl-3-cyclopenten-1-yl)-	2-乙基-4-（2,2,3-三甲基环戊-3-烯-1-基）丁-2-烯-1-醇	Alcohol	醇	C14H24O	28219-61-6	woody, sandalwood, greasy, oily, waxy	-				-	-	-
2,5-Octanedione	2,5-辛二酮	Ketone	酮	C8H14O2	3214-41-3	-	-				-	-	-
5,9-Undecadien-2-one, 6,10-dimethyl-, (Z)-	顺式香叶基丙酮	Ketone	酮	C13H22O	3879-26-3	fatty, metallic	-				-	-	-
Bicyclo(3.3.1)non-2-ene	双环（3.3.1）非-2-烯	Hydrocarbons	烃类	C9H14	6671-66-5	-	-				-	-	-
2-Piperidinimine	2-哌啶亚胺	Heterocyclic compound	杂环化合物	C5H10N2	22780-54-7	-	-				-	-	-
Piperidin-3-one, 2,2,5-methyl-	2,2,5-甲基-哌啶-3-酮	Heterocyclic compound	杂环化合物	C8H15NO	103634-57-7	-	-				-	-	-
2-Propenoic acid, 2-methoxyethyl ester	丙烯酸甲氧基乙酯	Ester	酯	C6H10O3	3121-61-7	-	-				-	-	-
n-Tridecan-1-ol	十三烷醇	Alcohol	醇	C13H28O	112-70-9	musty	-				-	-	-
2,2'-Isopropylidenebis(5-methylfuran)	2,2'-异亚丙基双（5-甲基呋喃）	Heterocyclic compound	杂环化合物	C13H16O2	59212-75-8	-	-				-	-	-
Avocadynofuran	2-(十三-12-炔基)呋喃	Heterocyclic compound	杂环化合物	C17H26O	24708-33-6	-	-				-	-	-
cis-9-Tetradecen-1-ol	顺-9-十四碳烯醇	Alcohol	醇	C14H28O	35153-15-2	-	-				-	-	-
.gamma.-Terpinene	γ-松油烯	Terpenoids	萜类	C10H16	99-85-4	oily, smoky	2.1	0.0214958	0.0209505	0.0178246	0.0179428	0.0166779	0.0180693
1,2-Propanedione, 1-phenyl-	1-苯基-1,2-丙二酮	Ketone	酮	C9H8O2	579-07-7	plastic, buttery, honey	-				-	-	-
Octane, 2,3,3-trimethyl-	2,3,3-三甲基-辛烷	Hydrocarbons	烃类	C11H24	62016-30-2	-	-				-	-	-
1,5-Heptadien-4-ol, 3,3,6-trimethyl-	3,3,6-三甲基-1,5-庚二烯-4-醇	Terpenoids	萜类	C10H18O	27644-04-8	-	-				-	-	-
.alpha.-Phellandrene, dimer	4a，4b-二甲基-2,7-二（丙-2-基）-1,2,7,8,8a，8b-六氢联苯	Aromatics	芳烃	C20H32	7350-11-0	-	-				-	-	-
3-Pentenoic Acid, 2,2-dimethyl-	2,2-二甲基-3-戊烯酸	Acid	酸	C7H12O2	16642-52-7	-	-				-	-	-
8-Dodecen-1-ol, acetate, (E)-	（E）-8-十二烷基-1-基乙酸酯	Ester	酯	C14H26O2	38363-29-0	-	-				-	-	-
Acetic acid, (4,6,8,9-tetramethyl-3-oxabicyclo[3.3.1]non-6-en-1-yl)methyl ester	（4,6,8,9-四甲基-3-氧杂双环[3.3.1]非6-烯-1-基）乙酸甲酯	Ester	酯	C15H24O3	309722-81-4	-	-				-	-	-
3-Acetyl-2,5-dimethyl furan	3-乙酰基-2,5-二甲基呋喃	Heterocyclic compound	杂环化合物	C8H10O2	10599-70-9	sweet, musty, nutty, earthy, cocoa, corn, leathery	-				-	-	-
1-Octyl trifluoroacetate	1-辛基三氟乙酸酯	Ester	酯	C10H17F3O2	2561-21-9	-	-				-	-	-
3-Octen-2-one, (E)-	(E)-3-辛烯-2-酮	Ketone	酮	C8H14O	18402-82-9	herbal, mushroom	-				-	-	-
Benzeneacetic acid, 2-methylpropyl ester	苯乙酸-2-甲基丙酯	Ester	酯	C12H16O2	102-13-6	sweet, floral, honey, chocolate, amber	-				-	-	-
2H-Pyran-2-one, 5,6-dihydro-4-methoxy-6-(2-phenylethenyl)-, [R-(E)]-	[R-（E）]-5,6-二氢-4-甲氧基-6-（2-苯基乙烯基）-2H-吡喃-2-酮	Heterocyclic compound	杂环化合物	C14H14O3	500-64-1	-	-				-	-	-
4-Piperidinone, 1,3-dimethyl-	1,3-二甲基-4-哌啶酮	Heterocyclic compound	杂环化合物	C7H13NO	4629-80-5	-	-				-	-	-
7-Octen-4-ol, 2-methyl-6-methylene-, (S)-	(S)-(-)-2-甲基-6-次甲基-7-辛烯-4-醇	Terpenoids	萜类	C10H18O	35628-05-8	-	-				-	-	-
3-Pentyn-1-ol	3-戊炔-1-醇	Alcohol	醇	C5H8O	10229-10-4	-	-				-	-	-
6-Ethyl-5,6-dihydro-2H-pyran-2-one	6-乙基-5,6-二氢-2H-吡喃-2-酮	Heterocyclic compound	杂环化合物	C7H10O2	19895-35-3	-	-				-	-	-
2-Pentyn-1-ol	2-戊炔-1-醇	Alcohol	醇	C5H8O	6261-22-9	-	-				-	-	-
Ethanediamide	乙二酰胺	Amine	胺	C2H4N2O2	471-46-5	-	-				-	-	-
Bicyclo[3.1.0]hexan-2-ol, 2-methyl-5-(1-methylethyl)-, (1.alpha.,2.alpha.,5.alpha.)-	（1α，2α，5α）-2-甲基-5-（1-甲基乙基）双环[3.1.0]己烷-2-醇	Terpenoids	萜类	C10H18O	17699-16-0	woody, balsamic	55	0	0.000177145	0.000751639	0.000402748	0.000402678	0.000343153
(1R,4aR,4bS,7S,10aR)-1,4a,7-Trimethyl-7-vinyl-1,2,3,4,4a,4b,5,6,7,8,10,10a-dodecahydrophenanthrene-1-carbaldehyde	7-乙烯基-1,4a,7-三甲基-3,4,4b,5,6,8,10,10a-八氢-2H-菲-1-甲醛	Aldehyde	醛	C20H30O	1686-63-1	-	-				-	-	-
Bicyclo[3.1.1]hept-2-en-6-one, 2,7,7-trimethyl-	2，7，7-三甲基双环[3.1.1]庚-2-烯-6-酮	Terpenoids	萜类	C10H14O	473-06-3	-	-				-	-	-
Limonene oxide, trans-	(S)-(-)-氧化柠檬烯	Terpenoids	萜类	C10H16O	4959-35-7	fresh, citrus	0.25	0.0444728	0.140595	0	0.159094	0.161428	0.150237
3,5-Dimethyl-1-butylpyrazole	3,5-二甲基-1-丁基吡唑	Heterocyclic compound	杂环化合物	C9H16N2	2655-37-0	-	-				-	-	-
(E)-2,6-Dimethylocta-5,7-dien-2-ol	（E）-2,6-二甲基辛基-5,7-二烯-2-醇	Alcohol	醇	C10H18O	7643-60-9	-	-				-	-	-
Tropinone	托品酮	Heterocyclic compound	杂环化合物	C8H13NO	532-24-1	-	-				-	-	-
(E)-Hexadec-2-enal	（E）-十六烷基-2-烯醛	Aldehyde	醛	C16H30O	22644-96-8	-	-				-	-	-
Cyclohexanol, 1-methyl-4-(1-methylethyl)-, trans-	反式对-薄荷-1-醇	Terpenoids	萜类	C10H20O	3901-93-7	-	-				-	-	-
Acetic Acid, phenoxy-	苯氧乙酸	Acid	酸	C8H8O3	122-59-8	sour, sweet	-				-	-	-
1,2,4,5-Tetrazin-3-Amine	1,2,4,5-四嗪-3-胺	Heterocyclic compound	杂环化合物	C2H3N5	79329-74-1	-	-				-	-	-
2-PyridinemethanAmine	2-吡啶甲胺	Heterocyclic compound	杂环化合物	C6H8N2	3731-51-9	-	-				-	-	-
1-Octen-1-ol, acetate	1-辛烯乙酸酯	Alcohol	醇	C10H18O2	77149-68-9	-	-				-	-	-
1-(2-Hydroxyethyl)-1,2,4-triazole	1-（2-羟乙基）-1,2,4-三唑	Heterocyclic compound	杂环化合物	C4H7N3O	3273-14-1	-	-				-	-	-
cis-2,6-Dimethyl-2,6-octadiene	顺式-2,6-二甲基-2,6-辛二烯	Hydrocarbons	烃类	C10H18	2492-22-0	-	-				-	-	-
4-Hexen-1-ol, 5-methyl-2-(1-methylethenyl)-, (R)-	熏衣草醇	Terpenoids	萜类	C10H18O	498-16-8	herbal	-				-	-	-
1H-Imidazole, 2-propyl-	2-丙基-1H-咪唑	Heterocyclic compound	杂环化合物	C6H10N2	50995-95-4	-	-				-	-	-
4-Aminopyridine	4-氨基吡啶	Heterocyclic compound	杂环化合物	C5H6N2	504-24-5	-	-				-	-	-
2-Isopropyl-5-methylhex-2-enal	可可醛	Aldehyde	醛	C10H18O	35158-25-9	herbal, lavender, woody, green, blueberry, tomato	-				-	-	-
Propanoic acid, 2-methyl-, 2-phenylethyl ester	异丁酸苯乙酯	Ester	酯	C12H16O2	103-48-0	floral, fruity, rose, tea, rose, peach, pastry	-				-	-	-
(3-Bromo-1-methylpropoxymethyl)benzene	（3-溴-1-甲基丙氧基甲基）苯	Aromatics	芳烃	C11H15BrO	51666-29-6	-	-				-	-	-
Asarone	α-细辛脑	Aromatics	芳烃	C12H16O3	2883-98-9	-	-				-	-	-
(S)-2,5-Dimethyl-3-vinylhex-4-en-2-ol	（S）-2,5-二甲基-3-乙烯基己基-4-烯-2-醇	Alcohol	醇	C10H18O	35671-15-9	-	-				-	-	-
1-Nonen-4-ol	1-壬烯-4-醇	Alcohol	醇	C9H18O	35192-73-5	-	-				-	-	-
2-Heptenal, 2-methyl-	2-甲基-2-庚醛	Aldehyde	醛	C8H14O	30567-26-1	-	-				-	-	-
Cyclohexanol, 1-methyl-4-(1-methylethylidene)-, acetate	1-甲基-4-（1-甲基亚乙基）-环己醇乙酸酯	Ester	酯	C12H20O2	10235-63-9	-	-				-	-	-
Ethanethioic acid, S-(2-furanylmethyl) ester	硫代乙酸糠酯	Heterocyclic compound	杂环化合物	C7H8O2S	13678-68-7	sulfury, burnt, roasted, nutty, coffee	-				-	-	-
1-iodo-Decane	1-碘-癸烷	Halogenated hydrocarbons	卤代烃	C10H21I	2050-77-3	-	-				-	-	-
.beta.-Pinene	β-蒎烯	Terpenoids	萜类	C10H16	127-91-3	dry, woody, resinous, pine, hay, green	0.14	0.644754	1.82093	5.43381	5.27756	4.30125	4.43399
1,3-Cyclohexadiene-1-carboxylic acid, 2,6,6-trimethyl-, ethyl ester	1,3-环己二烯-1-羧酸，2,6,6-三甲基-乙酯	Ester	酯	C12H18O2	35044-59-8	fresh, natural, herbal, damascone, rose, apple, woody	-				-	-	-
Benzoic acid, 2-fluoro-4,5-dimethoxy-	2-氟-4,5-二甲氧基苯甲酸	Acid	酸	C9H9FO4	79474-35-4	-	-				-	-	-
2-Picoline, 6-nitro-	6-硝基-2-吡啶啉	Heterocyclic compound	杂环化合物	C6H6N2O2	18368-61-1	-	-				-	-	-
1,3,5-Triazaadamantan-7-ol	1,3,5-三氮杂甘露醇	Heterocyclic compound	杂环化合物	C7H13N3O	130267-10-6	-	-				-	-	-
Cyclohexanepropanoic Acid, 2-propenyl ester	环己基丙酸烯丙酯	Ester	酯	C12H20O2	2705-87-5	sweet, pineapple, tropical, fruity, candy, waxy	-				-	-	-
Benzeneacetic acid, 4-(1,1-dimethylethyl)-, methyl ester	对叔丁基苯乙酸甲酯	Ester	酯	C13H18O2	3549-23-3	dairy, buttery, milky, leafy, creamy, green, waxy, fatty, hyacinth, melon rind, rubbery	-				-	-	-
Butanoic acid, 3-methyl-, 3,7-dimethyl-2,6-octadienyl ester, (Z)-	异戊酸橙花酯	Ester	酯	C15H26O2	3915-83-1	sweaty, floral, rose, bergamot, citrus, fruity	-				-	-	-
trans-11-Tetradecenyl acetate	反式-11-十四碳烯基乙酸酯	Ester	酯	C16H30O2	33189-72-9	-	-				-	-	-
1-Amino-2-acetamino-3-fluorobenzene	N-(2-氨基-6-氟苯基)乙酰胺	Amine	胺	C8H9FN2O	18645-85-7	-	-				-	-	-
2-Oxepanone	ε-己内酯	Ester	酯	C6H10O2	502-44-3	-	-				-	-	-
Carvenone	3-异丙基-6-甲基-2-环己烯-1-酮	Terpenoids	萜类	C10H16O	499-74-1	spearmint	-				-	-	-
Benzene, (1-methoxypropyl)-	（1-甲氧基丙基）-苯	Aromatics	芳烃	C10H14O	59588-12-4	-	-				-	-	-
Heptane, 2,2,4,6,6-pentamethyl-	2,2,4,6,6-五甲基-庚烷	Hydrocarbons	烃类	C12H26	13475-82-6	-	-				-	-	-
Nonane, 3,7-dimethyl-	3,7-二甲基-壬烷	Hydrocarbons	烃类	C11H24	17302-32-8	-	-				-	-	-
Thujone	α-侧柏酮	Terpenoids	萜类	C10H16O	546-80-5	cedar leaf	0.36	4.98047	4.71857	3.41843	4.28098	4.36041	3.93784
Benzenemethanol, 4-methyl-	4-甲基-苯甲醇	Alcohol	醇	C8H10O	589-18-4	mild, floral	-				-	-	-
Decane, 4-methyl-	4-甲基-癸烷	Hydrocarbons	烃类	C11H24	2847-72-5	pungent	-				-	-	-
1,10-Undecadiene	1,10-十一碳二烯	Hydrocarbons	烃类	C11H20	13688-67-0	-	-				-	-	-
Butanethioic acid, 3-methyl-, S-(1-methylpropyl) ester	3-甲基硫羟丁酸-S-(1-甲基丙基)酯	Ester	酯	C9H18OS	2432-91-9	spicy, galbanum, green, herbal	-				-	-	-
Cyclobutaneethanol, 1-methyl-2-(1-methylethenyl)-, cis-	顺-2-异丙烯基-1-甲基环丁基乙醇	Alcohol	醇	C10H18O	30820-22-5	-	-				-	-	-
2-Propanol, 1-(dimethylamino)-, acetate (ester)	1-（二甲氨基）丙-2-基乙酸酯	Ester	酯	C7H15NO2	32188-28-6	-	-				-	-	-
Undecane, 4,8-dimethyl-	4,8-二甲基-十一烷	Hydrocarbons	烃类	C13H28	17301-33-6	-	-				-	-	-
2,7-Octadiene-1,6-diol, 2,6-dimethyl-, (E)-	（E）-2,6-二甲基-2,7-辛二烯-1,6-二醇	Terpenoids	萜类	C10H18O2	75991-61-6	-	-				-	-	-
1,4-Methano-1H-indene, octahydro-4-methyl-8-methylene-7-(1-methylethyl)-, [1S-(1.alpha.,3a.beta.,4.alpha.,7.alpha.,7a.beta.)]-	（1R，2S，3S，6S，8S）-6-甲基-7-亚甲基-3-丙烷-2-基三环[4.4.0.02,8]癸烷	Terpenoids	萜类	C15H24	3650-28-0	-	-				-	-	-
2-Cyclohexen-1-one, 3-methyl-6-(1-methylethylidene)-	3-甲基-6-（1-甲基亚乙基）-2-环己烯-1-酮	Terpenoids	萜类	C10H14O	491-09-8	sharp, minty, phenol	-				-	-	-
2-Nonenenitrile	2-壬腈	Nitrogen compounds	含氮化合物	C9H15N	29127-83-1	green, fatty, orris	-				-	-	-
Carbamic acid, 2-chloroethyl ester	2-氯乙基氨基甲酸酯	Ester	酯	C3H6ClNO2	2114-18-3	-	-				-	-	-
Propanoic acid, 2-methyl-, pentyl ester	异丁酸戊酯	Ester	酯	C9H18O2	2445-72-9	fruity, apple, banana, apricot, buttery	-				-	-	-
1-ButanAmine, N-methyl-N-2-propenyl-	N-甲基-N-2-丙烯基-1-丁胺	Amine	胺	C8H17N	24209-62-9	-	-				-	-	-
Ethanol, 2-(2-hydroxyethoxy)-, 1-nitrate	1-硝酸酯-2-（2-羟基乙氧基）-乙醇	Alcohol	醇	C4H9NO5	20633-16-3	-	-				-	-	-
Cyclohexene, 1-methoxy-	1-甲氧基环己烯	Aromatics	芳烃	C7H12O	931-57-7	herbal, spice	-				-	-	-
Cyclohexanol, 2-methyl-3-(1-methylethenyl)-, (1.alpha.,2.alpha.,3.alpha.)-	（1α，2α，3α）-2-甲基-3-（1-甲基乙烯基）-环己醇	Alcohol	醇	C10H18O	54244-81-4	-	-				-	-	-
1,1,7,7a-Tetramethyl-1a,2,6,7,7a,7b-hexahydro-1H-cyclopropa[a]naphthalene	1,1,7,7a-四甲基-1a，2,6,7,7a，7b-六氢-1H-环丙烷[a]萘	Terpenoids	萜类	C15H22	154098-14-3	-	-				-	-	-
Ketone, methyl 2,2,3-trimethylcyclopentyl	甲基2,2,3-三甲基环戊基-酮	Ketone	酮	C10H18O	17983-22-1	-	-				-	-	-
Benzene, (2-methoxyethyl)-	（2-甲氧基乙基）-苯	Aromatics	芳烃	C9H12O	3558-60-9	green, floral, chrysanthemum, jasmin, metallic, rose	-				-	-	-
1,4-Cyclohexadiene-1-methanol, 4-(1-methylethyl)-	4-（1-甲基乙基）-1,4-环己二烯-1-甲醇	Alcohol	醇	C10H16O	22539-72-6	-	-				-	-	-
beta-Elemen	Β-榄香烯	Terpenoids	萜类	C15H24	515-13-9	sweet	-				-	-	-
1-OctanAmine,N-methyl-	N-甲基辛胺	Amine	胺	C9H21N	2439-54-5	-	-				-	-	-
[1aR-(1a.alpha.,4.alpha.,4a.beta.,7b.alpha.)]-1a,2,3,4,4a,5,6,7b-octahydro-1,1,4,7-tetramethyl-1H-Cycloprop[e]azulene	(-)-α-古芸烯	Terpenoids	萜类	C15H24	489-40-7	woody, balsamic	-				-	-	-
1-Butanone, 2-hydroxy-1-phenyl-	2-羟基-1-苯基-1-丁酮	Ketone	酮	C10H12O2	16183-46-3	-	-				-	-	-
Benzenemethanol, 4-methyl-.alpha.-(1-methyl-2-propenyl)-, (R*,R*)-	（R *，R *）-4-甲基-α-（1-甲基-2-丙烯基）-苯甲醇	Alcohol	醇	C12H16O	83173-76-6	-	-				-	-	-
(E)-2-Methylbut-2-en-1-yl methacrylate	（E）-2-甲基丙烯酸-2-甲基丁-2-烯-1-基酯	Ester	酯	C9H14O2	88142-95-4	-	-				-	-	-
3-Hexene, 1-(1-ethoxyethoxy)-, (Z)-	（Z）-1-（1-乙氧基乙氧基）己-3-烯	Aldehyde	醛	C10H20O2	28069-74-1	green, violet, natural, green, leafy, mushroom, earthy	-				-	-	-
Bicyclo[3.1.1]hept-2-ene, 2,6-dimethyl-6-(4-methyl-3-pentenyl)-	2,6-二甲基-6-（4-甲基-3-戊烯基）-双环[3.1.1]庚-2-烯	Terpenoids	萜类	C15H24	17699-05-7	-	-				-	-	-
1H-Cyclopropa[a]naphthalene, 1a,2,3,5,6,7,7a,7b-octahydro-1,1,7,7a-tetramethyl-, [1aR-(1a.alpha.,7.alpha.,7a.alpha.,7b.alpha.)]-	白菖烯	Terpenoids	萜类	C15H24	17334-55-3	-	-				-	-	-
Butanoic acid, 2-pentenyl ester, (Z)-	（Z）-戊-2-烯丁酸丁酯	Ester	酯	C9H16O2	42125-13-3	-	-				-	-	-
Benzene, (methylthio)-	（甲硫基）-苯	Sulfur compounds	含硫化合物	C7H8S	100-68-5	toluene, solvent, spicy, woody, sawdust	-				-	-	-
8-Azabicyclo[3.2.1]octane, 3-chloro-8-methyl-	3-氯-8-甲基-8-氮杂双环[3.2.1]辛烷	Heterocyclic compound	杂环化合物	C8H14ClN	51275-31-1	-	-				-	-	-
1H-Pyrrole-2,5-dione, 3-ethyl-4-methyl-	3-乙基-4-甲基-1H-吡咯-2,5-二酮	Heterocyclic compound	杂环化合物	C7H9NO2	20189-42-8	-	-				-	-	-
2-Hydroxymethylbenzimidazole	2-羟甲基苯并咪唑	Heterocyclic compound	杂环化合物	C8H8N2O	22128-99-0	-	-				-	-	-
2-Buten-1-one, 1-(2,6,6-trimethyl-1-cyclohexen-1-yl)-	1-（2,6,6-三甲基-1-环己烯-1-基）-2-丁烯-1-酮	Ketone	酮	C13H20O	35044-68-9	fruity, floral, black currant, currant, plum, rose, honey, tobacco	-				-	-	-
4-Heptanol, 2,6-dimethyl-, acetate	2，6-二甲基庚烷-4-乙酸酯	Ester	酯	C11H22O2	10250-45-0	herbal, rhubarb, floral, lilac, banana	-				-	-	-
(S,1Z,6Z)-8-Isopropyl-1-methyl-5-methylenecyclodeca-1,6-diene	（1Z，6Z，8S）-1-甲基-5-亚甲基-8-丙-2-基环癸-1,6-二烯	Terpenoids	萜类	C15H24	317819-80-0	-	-				-	-	-
AcetAldehyde, tetramer	低聚乙醛	Aldehyde	醛	C8H16O4	108-62-3	-	-				-	-	-
2-Butenoic acid, 2-methyl-, 2-methylpropyl ester, (E)-	(E)-2-甲基-2-丁酸-2-甲丙酯	Ester	酯	C9H16O2	61692-84-0	herbal, pungent	-				-	-	-
Benzenemethanol, 4-hydroxy-	4-羟基苯甲醇	Alcohol	醇	C7H8O2	623-05-2	fruity, bitter, almond, sweet, coconut	-				-	-	-
3,4-Dimethoxytoluene	3,4-二甲氧基甲苯	Aromatics	芳烃	C9H12O2	494-99-5	-	-				-	-	-
(4aR-trans)-decahydro-4a-methyl-1-methylene-7-(1-methylethylidene)-Naphthalene	γ-芹子烯	Terpenoids	萜类	C15H24	515-17-3	woody	-				-	-	-
1-Cyclohexene-1-propanol, .alpha.,2,6,6-tetramethyl-	α，2,6,6-四甲基-1-环己烯-1-丙醇	Alcohol	醇	C13H24O	3293-47-8	woody, floral, amber	-				-	-	-
Valerena-4,7(11)-diene	（4S，7R，7aR）-2,4,5,6,7,7a-六氢-3,7-二甲基-4-（2-甲基-1-丙烯-1-基）-1H-茚	Terpenoids	萜类	C15H24	351222-66-7	-	-				-	-	-
Dodecane, 3-methyl-	3-甲基-十二烷	Hydrocarbons	烃类	C13H28	17312-57-1	-	-				-	-	-
Dodecane, 2,6,11-trimethyl-	2,6,11-三甲基-十二烷	Hydrocarbons	烃类	C15H32	31295-56-4	-	-				-	-	-
2,5-Dibutoxy-2,5-dihydrofuran	2,5-二丁氧基-2,5-二氢呋喃	Heterocyclic compound	杂环化合物	C12H22O3	20295-23-2	-	-				-	-	-
2H-1-Benzopyran-2-one, 3-methyl-	3-甲基-2H-1-苯并吡喃-2-酮	Heterocyclic compound	杂环化合物	C10H8O2	2445-82-1	-	-				-	-	-
3-Octen-1-ol, acetate, (Z)-	（E）-3-辛烯基乙酸酯	Ester	酯	C10H18O2	69668-83-3	-	-				-	-	-
5,9-Undecadien-2-ol, 6,10-dimethyl-	6,10-二甲基-5,9-十一碳二烯-2-醇	Alcohol	醇	C13H24O	53837-34-6	-	-				-	-	-
Spiro[4.5]dec-7-ene, 1,8-dimethyl-4-(1-methylethenyl)-, [1S-(1.alpha.,4.beta.,5.alpha.)]-	[1S-（1α，4β，5α）]-1,8-二甲基-4-（1-甲基甲苯）-螺环[4.5]癸-7-烯	Terpenoids	萜类	C15H24	24048-44-0	-	-				-	-	-
Eremophilene	佛术烯	Terpenoids	萜类	C15H24	10219-75-7	-	-				-	-	-
(1S,4aR,7R)-1,4a-Dimethyl-7-(prop-1-en-2-yl)-1,2,3,4,4a,5,6,7-octahydronaphthalene	（1S，4aR，7R）-1,4a-二甲基-7-（丙烯基）-1,2,3,4,4a，5,6,7-八氢萘	Terpenoids	萜类	C15H24	52026-55-8	-	-				-	-	-
Aromandendrene	(+)-香橙烯	Terpenoids	萜类	C15H24	489-39-4	woody	-				-	-	-
trans-O-Dithiane-4,5-diol	反式-1,2-二噻烷-4,5-二醇	Heterocyclic compound	杂环化合物	C4H8O2S2	14193-38-5	-	-				-	-	-
Hexanedioic acid, dimethyl ester	己二酸二甲酯	Ester	酯	C8H14O4	627-93-0	mild, nutty	-				-	-	-
1-Methyl-4-(6-methylhept-5-en-2-yl)cyclohexa-1,3-diene	1-甲基-4-（6-甲基庚-5-烯-2-基）环己-1,3-二烯	Terpenoids	萜类	C15H24	451-55-8	-	-				-	-	-
Benzene, 1-methyl-2-(1-ethylpropyl)-	1-甲基-2-（1-乙基丙基）-苯	Aromatics	芳烃	C12H18	54410-74-1	-	-				-	-	-
Pyrolo[3,2-d]pyrimidin-2,4(1H,3H)-dione	吡咯并[3,2-d]嘧啶-2,4（1H，3H）-二酮	Heterocyclic compound	杂环化合物	C6H5N3O2	65996-50-1	-	-				-	-	-
Dodecane, 4,6-dimethyl-	4,6-二甲基-十二烷	Hydrocarbons	烃类	C14H30	61141-72-8	-	-				-	-	-
Benzenemethanamine, N-(1-methylethyl)-	N-（1-甲基乙基）-苯甲胺	Amine	胺	C10H15N	102-97-6	-	-				-	-	-
Furo[3,4-c]pyridin-1(3H)-one, 7-hydroxy-6-methyl-	7-羟基-6-甲基-呋喃[3,4-c]吡啶-1（3H）-酮	Heterocyclic compound	杂环化合物	C8H7NO3	4753-19-9	-	-				-	-	-
Bicyclo[7.2.0]undecane, 10,10-dimethyl-2,6-bis(methylene)-, [1S-(1R*,9S*)]-	[1S-（1R *，9S *）]10,10-二甲基-2,6-双（亚甲基）--双环[7.2.0]十一烷	Terpenoids	萜类	C15H24	136296-38-3	-	-				-	-	-
10,10-Dimethyl-2,6-dimethylenebicyclo[7.2.0]undecane	10,10-二甲基-2,6-二亚甲基双环[7.2.0]十一烷	Terpenoids	萜类	C15H24	357414-37-0	-	-				-	-	-
[1S-(1.alpha.,7.alpha.,8a.beta.)]-1,2,3,5,6,7,8,8a-octahydro-1,4-dimethyl-7-(1-methylethenyl)-Azulene	δ-愈创木烯	Terpenoids	萜类	C15H24	3691-11-0	-	-				-	-	-
(1S,5S,6R)-6-Methyl-2-methylene-6-(4-methylpent-3-en-1-yl)bicyclo[3.1.1]heptane	（1S，5S，6R）-6-甲基-2-亚甲基-6-（4-甲基戊-3-烯-1-基）双环[3.1.1]庚烷	Terpenoids	萜类	C15H24	15438-94-5	-	-				-	-	-
(5R,10R)-10-Methyl-6-methylene-2-(propan-2-ylidene)spiro[4.5]dec-7-ene	（5R，10R）-10-甲基-6-亚甲基-2-（丙烷-2-亚烷基）螺[4.5]癸-7-烯	Terpenoids	萜类	C15H22	28908-27-2	-	-				-	-	-
5-propan-2-ylbicyclo[3.1.0]hex-2-ene-2-carbAldehyde	5-丙-2-基双环[3.1.0]己-2-烯-2-甲醛	Aldehyde	醛	C10H14O	57129-54-1	-	-				-	-	-
Imidodicarbonic diamide	缩二脲	Nitrogen compounds	含氮化合物	C2H5N3O2	108-19-0	-	-				-	-	-
1H-Inden-5-ol, 2,3-dihydro-	5-茚醇	Phenol	酚	C9H10O	1470-94-6	-	-				-	-	-
4a,8-Dimethyl-2-(prop-1-en-2-yl)-1,2,3,4,4a,5,6,7-octahydronaphthalene	4a，8-二甲基-2-（丙-1-烯-2-基）-1,2,3,4,4a，5,6,7-八氢萘	Terpenoids	萜类	C15H24	103827-22-1	-	-				-	-	-
Nonane, 1-iodo-	1-碘壬烷	Halogenated hydrocarbons	卤代烃	C9H19I	4282-42-2	-	-				-	-	-
1-methyl-4-(1,2,2-trimethylcyclopentyl)cyclohexa-1,3-diene	1-甲基-4-(1,2,2-三甲基环戊基)环己-1,3-二烯	Terpenoids	萜类	C15H24	29621-78-1	-	-				-	-	-
Butanoic acid, 3-methyl-, hexyl ester	3-甲基丁酸己酯	Ester	酯	C11H22O2	10032-13-0	sweet, green fruit, apple, unripe apple skin, strawberry	-				-	-	-
8-Dodecen-1-ol, (Z)-	（Z）-8-十二烯-1-醇	Alcohol	醇	C12H24O	40642-40-8	-	-				-	-	-
2,6-Octadienal, 3,7-dimethyl-, (Z)-	顺式-柠檬醛	Terpenoids	萜类	C10H16O	106-26-3	sweet, citral, lemon, peel	1	3.0356	2.63232	2.06596	2.94357	2.48558	2.38548
2,5-Dihydroxy-4-isopropyl-2,4,6-cycloheptatrien-1-one	2,5-二羟基-4-异丙基-2,4,6-环庚三烯-1-酮	Ketone	酮	C10H12O3	54755-56-5	-	-				-	-	-
Cyclohexene, 6-(2-butenylidene)-1,5,5-trimethyl-, (E,Z)-	（E，Z）-6-（2-丁烯基）-1,5,5-三甲基-环己烯	Hydrocarbons	烃类	C13H20	71186-24-8	-	-				-	-	-
Naphthalene, 1,2,3,4-tetrahydro-1,6-dimethyl-4-(1-methylethyl)-, (1S-cis)-	顺-菖蒲烯	Terpenoids	萜类	C15H22	483-77-2	herbal, spice	-				-	-	-
Isobornyl formate	甲酸异莰酯	Ester	酯	C11H18O2	1200-67-5	camphor, musty, medicinal, woody	-				-	-	-
Nitroguanidine	硝基胍	Nitrogen compounds	含氮化合物	CH4N4O2	556-88-7	-	-				-	-	-
(E)-1-Methyl-4-(6-methylhept-5-en-2-ylidene)cyclohex-1-ene	（E）-1-甲基-4-（6-甲基庚-5-烯-2-亚烷基）环己-1-烯	Terpenoids	萜类	C15H24	53585-13-0	-	-				-	-	-
2-Propenoic Acid, 3-phenyl-	3-苯基-2-丙酸	Acid	酸	C9H8O2	621-82-9	balsamic, sweet, storax	-				-	-	-
Farnesene epoxide, E-	E-法呢烯环氧化物	Terpenoids	萜类	C15H24O	83637-40-5	-	0.41	0	0.346005	0.722503	0.661948	0.569609	0.53387
(8R,8aS)-8,8a-Dimethyl-2-(propan-2-ylidene)-1,2,3,7,8,8a-hexahydronaphthalene	（8R，8aS）-8,8a-二甲基-2-（丙烷-2-亚烷基）-1,2,3,7,8,8a-六氢萘	Terpenoids	萜类	C15H22	27840-40-0	-	-				-	-	-
(1R,3aR,5aR,9aS)-1,4,4,7-Tetramethyl-1,2,3,3a,4,5a,8,9-octahydrocyclopenta[c]benzofuran	（1R，3aR，5aR，9aS）-1,4,4,7-四甲基-1,2,3,3a，4,5a，8,9-八氢环戊五[c]苯并呋喃	Terpenoids	萜类	C15H24O	104188-25-2	-	-				-	-	-
(1S,4R,7S,8R,11R,13R)-4,7,11-Trimethyl-5-oxatetracyclo[5.4.2.01,8.04,13]tridecane	（1S，4R，7S，8R，11R，13R）-4,7,11-三甲基-5-草酸酯五环[5.4.2.01,8.04,13]十三烷	Terpenoids	萜类	C15H24O	18319-31-8	-	-				-	-	-
Nicotyrine	烟碱	Heterocyclic compound	杂环化合物	C10H10N2	487-19-4	-	-				-	-	-
Hexanoic acid, cyclopentyl ester	己酸环戊酯	Ester	酯	C11H20O2	5413-59-2	-	-				-	-	-
Benzoic Acid, 4-methoxy-	4-甲氧基苯甲酸	Acid	酸	C8H8O3	100-09-4	faint, putrid, sweet, cadaverous	-				-	-	-
Cyclohexane, 1-(1,5-dimethylhexyl)-4-methyl-	1-（1,5-二甲基己基）-4-甲基-环己烷	Hydrocarbons	烃类	C15H30	29799-19-7	-	-				-	-	-
Patulin	棒曲霉素	Heterocyclic compound	杂环化合物	C7H6O4	149-29-1	-	-				-	-	-
Benzene, 1-methyl-4-(1,2,2-trimethylcyclopentyl)-, (R)-	（R）-1-甲基-4-（1,2,2-三甲基环戊基）-苯	Terpenoids	萜类	C15H22	16982-00-6	-	-				-	-	-
Sesquirosefuran	倍半乳糖呋喃	Heterocyclic compound	杂环化合物	C15H22O	39007-93-7	-	-				-	-	-
Cyclohexene, 3-(1,5-dimethyl-4-hexenyl)-6-methylene-, [S-(R*,S*)]-	Β- 倍半水芹烯	Terpenoids	萜类	C15H24	20307-83-9	herbal, fruity, woody	-				-	-	-
Butyl benzoate	苯甲酸丁酯	Ester	酯	C11H14O2	136-60-7	strong, cumin, caraway, spicy, herbal, leathery	-				-	-	-
Triacetin	甘油三乙酸酯	Ester	酯	C9H14O6	102-76-1	mild, clean, tropical, fruity	-				-	-	-
Palustrol (Ledum)	喇叭茶醇	Terpenoids	萜类	C15H26O	5986-49-2	-	-				-	-	-
Caryophyllene oxide	氧化石竹烯	Terpenoids	萜类	C15H24O	1139-30-6	sweet, fresh, dry, woody, spicy	0.41	0	0.0597166	0.13174	0.125304	0.0957323	0.0818401
Furan, 3-(4,8-dimethyl-3,7-nonadienyl)-, (E)-	（E）-3-（4,8-二甲基-3,7-壬二烯基）-呋喃	Terpenoids	萜类	C15H22O	23262-34-2	-	-				-	-	-
Ethanol, 2-(4-chlorophenyl)amino-	2-（4-氯苯基）氨基-乙醇	Alcohol	醇	C8H10ClNO	2933-81-5	-	-				-	-	-
2,4,4-Trimethyl-3-(3-methylbutyl)cyclohex-2-enone	2,4,4-三甲基-3-（3-甲基丁基）环己-2-烯酮	Ketone	酮	C14H24O	88725-82-0	-	-				-	-	-
2-Methyl-6-(p-tolyl)hept-2-en-4-ol	2-甲基-6-（对甲苯基）庚-2-烯-4-醇	Terpenoids	萜类	C15H22O	38142-57-3	-	-				-	-	-
3-MethoxycinnamAldehyde	3-甲氧基肉桂醛	Aldehyde	醛	C10H10O2	56578-36-0	-	-				-	-	-
2H-2a,7-Methanoazuleno[5,6-b]oxirene, octahydro-3,6,6,7a-tetramethyl-	雪松烯-8-环氧化物	Terpenoids	萜类	C15H24O	29597-36-2	-	-				-	-	-
(5R,6R)-3,6-Dimethyl-5-(prop-1-en-2-yl)-6-vinyl-6,7-dihydrobenzofuran-4(5H)-one	莪术酮	Terpenoids	萜类	C15H18O2	20493-56-5	-	-				-	-	-
1,4-Methanoazulen-3-ol, decahydro-1,5,5,8a-tetramethyl-, [1S-(1.alpha.,3.beta.,3a.beta.,4.alpha.,8a.beta.)]-	[1S-（1α，3β，3aβ，4α，8aβ 。）]-十氢-1,5,5,8a-四甲基-1,4-甲七氮烯醇	Terpenoids	萜类	C15H26O	99481-30-8	-	-				-	-	-
Pentylenetetrazol	戊四唑	Heterocyclic compound	杂环化合物	C6H10N4	54-95-5	-	-				-	-	-
BenzAldehyde, 3,4-dimethoxy-	3,4-二甲氧基苯甲醛	Aldehyde	醛	C9H10O3	120-14-9	sweet, woody, vanilla	-				-	-	-
1H-Pyrazolo[3,4-d]pyrimidin-4-amine	1H-吡唑并[3,4-d]嘧啶-4-胺	Heterocyclic compound	杂环化合物	C5H5N5	2380-63-4	-	-				-	-	-
Undecanoic acid, methyl ester	十一酸甲酯	Ester	酯	C12H24O2	1731-86-8	fatty, waxy, fruity	-				-	-	-
1,1'-Biphenyl, 3-methyl-	3-甲基-1,1'-联苯	Aromatics	芳烃	C13H12	643-93-6	green, rose	-				-	-	-
.alpha.-Corocalene	Α-二去氢荜澄茄烯	Terpenoids	萜类	C15H20	20129-39-9	-	-				-	-	-
1,3-Pentanedione, 4,4-dimethyl-1-phenyl-	4,4-二甲基-1-苯基-1,3-戊二酮	Ketone	酮	C13H16O2	13988-67-5	-	-				-	-	-
2-Butenal, 2-methyl-4-(2,6,6-trimethyl-1-cyclohexen-1-yl)-	2-甲基-4-（2,6,6-三甲基-1-环己烯-1-基）-2-丁烯醛	Aldehyde	醛	C14H22O	3155-71-3	dry, sweet, tobacco, nutty, violet, boronia, dry leaf, hay, woody, acorn	-				-	-	-
3-Buten-2-one, 4-(2,2,6-trimethyl-7-oxabicyclo[4.1.0]hept-1-yl)-	4-[2,2,6-三甲基-7-氧杂二环[4.1.0]庚-1-基]-3-丁烯-2-酮	Terpenoids	萜类	C13H20O2	23267-57-4	fruity, sweet, berry, woody, violet, orris, powdery	0.1	0.0430767	0.918525	0.729732	0.614196	0.590431	0.568272
Diethylpropion	二乙胺苯丙酮	Amine	胺	C13H19NO	90-84-6	-	-				-	-	-
Ethanol, 2-phenoxy-, propanoate	丙酸-2-苯氧基乙酯	Ester	酯	C11H14O3	23495-12-7	resinous, fruity, myrrh, opoponax, lavender, hay	-				-	-	-
Octanedioic acid, dimethyl ester	辛二酸二甲酯	Ester	酯	C10H18O4	1732-09-8	-	-				-	-	-
L-Aspartic acid, N-acetyl-, dimethyl ester	（2S）-2-乙酰氨基丁二酸二甲酯	Ester	酯	C8H13NO5	57289-64-2	-	-				-	-	-
Hexa-2,4-diyn-1-ylbenzene	六-2,4-二炔-1-基苯	Aromatics	芳烃	C12H10	520-74-1	sweet, anisic, methyl chavicol, chavicol	-				-	-	-
Spiro[4.5]decan-7-one, 1,8-dimethyl-4-(1-methylethyl)-	1,8-二甲基-4-（1-甲基乙基）-螺[4.5]癸烷-7-酮	Ketone	酮	C15H26O	39510-26-4	-	-				-	-	-
Butyl caprate	癸酸丁酯	Ester	酯	C14H28O2	30673-36-0	whiskey	-				-	-	-
.beta.-Acorenol	β-菖蒲烯醇	Terpenoids	萜类	C15H26O	28400-11-5	-	-				-	-	-
Benzene, (1-methyl-1-propylpentyl)-	（1-甲基-1-丙基戊基）-苯	Aromatics	芳烃	C15H24	54932-91-1	-	-				-	-	-
1-Iodoundecane	1-碘十一烷	Halogenated hydrocarbons	卤代烃	C11H23I	4282-44-4	-	-				-	-	-
5-Azulenemethanol, 1,2,3,3a,4,5,6,7-octahydro-.alpha.,.alpha.,3,8-tetramethyl-, [3S-(3.alpha.,3a.beta.,5.alpha.)]-	[3S-(3.alpha.,3a.beta.,5.alpha.)]-1,2,3,3a,4,5,6,7-八氢-.alpha.,.alpha.,3,8-四甲基-5-甘菊醇	Terpenoids	萜类	C15H26O	22451-73-6	spicy	-				-	-	-
Tetradecane, 2-methyl-	2-甲基四癸烷	Hydrocarbons	烃类	C15H32	1560-95-8	-	-				-	-	-
N-Cyanomethyl-2-cyanimino-pyrrolidine	N-氰基甲基-2-氰基亚氨基吡咯烷	Heterocyclic compound	杂环化合物	C7H8N4	134881-46-2	-	-				-	-	-
1,5-Cycloundecadiene, 8,8-dimethyl-9-methylene-	8,8-二甲基-9-亚甲基-1,5-环癸二烯	Hydrocarbons	烃类	C14H22	62338-54-9	-	-				-	-	-
7-Octylidenebicyclo[4.1.0]heptane	7-辛二烯双环[4.1.0]庚烷	Hydrocarbons	烃类	C15H26	82253-11-0	-	-				-	-	-
3-Cyclohexen-1-ol, 1-(1,5-dimethyl-4-hexenyl)-4-methyl-	β-没药醇	Terpenoids	萜类	C15H26O	15352-77-9	citrus, floral, tangy, lemon, fresh, sweet, herbal	-				-	-	-
Xanthoxylin	2'-羟基-4',6'-二甲氧基苯乙酮	Ketone	酮	C10H12O4	90-24-4	borneol, camphor	-				-	-	-
(1R,4S,9aS)-1-Methyl-4-((Z)-pent-2-en-4-yn-1-yl)octahydro-1H-quinolizine	（1R，4S，9aS）-1-甲基-（（Z）-戊炔基）八氢-1H-喹啉	Heterocyclic compound	杂环化合物	C15H23N	151805-13-9	-	-				-	-	-
3-Buten-2-one, 4-(4-hydroxy-2,2,6-trimethyl-7-oxabicyclo[4.1.0]hept-1-yl)-	4-（4-羟基-2,2,6-三甲基-7-氧杂双环[4.1.0]庚-1-基）-3-丁烯-2-酮	Ketone	酮	C13H20O3	38274-01-0	-	-				-	-	-
3,7-Cyclodecadien-1-one, 3,7-dimethyl-10-(1-methylethylidene)-, (E,E)-	（E，E）-3,7-二甲基-10-（1-甲基亚乙基）-3,7-环十二烷基-1-酮	Terpenoids	萜类	C15H22O	6902-91-6	-	-				-	-	-
Pentadecane, 4-methyl-	4-甲基-十五烷	Hydrocarbons	烃类	C16H34	2801-87-8	-	-				-	-	-
4,8-Methanoazulen-9-ol, decahydro-2,2,4,8-tetramethyl-, stereoisomer	α-石竹烯醇	Terpenoids	萜类	C15H26O	4586-22-5	woody, spicy, earthy	-				-	-	-
2-Pentadecanone	2-十五烷酮	Ketone	酮	C15H30O	2345-28-0	fresh, jasmin, celery	-				-	-	-
Plumbagin	兰雪醌	Phenol	酚	C11H8O3	481-42-5	-	-				-	-	-
.beta.-Santalol	β-檀香醇	Terpenoids	萜类	C15H24O	77-42-9	woody	-				-	-	-
1,3-Benzenediol, 5-pentyl-	5-戊基1,3-苯二酚	Phenol	酚	C11H16O2	500-66-3	-	-				-	-	-
Citronellyl butyrate	丁酸香茅酯	Ester	酯	C14H26O2	141-16-2	sweet, fruity, floral, tropical, green, geranium, waxy	-				-	-	-
trans-Farnesol	（E）-法尼醇	Terpenoids	萜类	C15H26O	106-28-5	mild, muguet, floral, sweet, lily, waxy	1	0.00674163	0.192498	0.130775	0.28317	0.179571	0.159127
1,7-Dimethyl-4-(propan-2-ylidene)tricyclo[4.4.0.02,7]decan-3-one	1,7-二甲基-4-（丙烷-2-亚烷基）三环[4.4.0.02,7] 癸-3-酮	Terpenoids	萜类	C15H22O	62332-96-1	-	-				-	-	-
2,6,9,11-Dodecatetraenal, 2,6,10-trimethyl-, (E,E,E)-	（E，E，E）-2,6,10-三甲基-2,6,9,11-十二碳烯醛	Terpenoids	萜类	C15H22O	17909-77-2	citrus, orange, powdery, aldehydic, juicy, mandarin, sour, candy, waxy	0.22	0.010588	0.21913	0.118858	0.292717	0.194384	0.144793
Benzene, 1,1'-[oxybis(methylene)]bis-	1,1'-[氧双（亚甲基）]双-苯	Aromatics	芳烃	C14H14O	103-50-4	fruity, cherry, fungal, plastic, mushroom	-				-	-	-
n-Capric acid isobutyl ester	正癸酸异丁酯	Ester	酯	C14H28O2	30673-38-2	oily, sweet, brandy, apricot, fermented, cognac	-				-	-	-
Meperidine	哌替啶	Heterocyclic compound	杂环化合物	C15H21NO2	57-42-1	-	-				-	-	-
2-Pentadecanone, 6,10,14-trimethyl-	6,10,14-三甲基-2-十五烷酮	Terpenoids	萜类	C18H36O	502-69-2	oily, herbal, jasmin, celery, woody	-				-	-	-
10-epi-.gamma.-Eudesmol	2-[（（2R，4aS）-4a，8-二甲基-1,2,3,4,4a，5,6,7-八氢萘-2-基]丙-2-醇	Terpenoids	萜类	C15H26O	15051-81-7	sweet, woody, floral	-				-	-	-
Octanoic acid, 3-hexenyl ester, (Z)-	顺式-3-己烯基辛酸酯	Ester	酯	C14H26O2	61444-41-5	green, leafy, orchid, kiwi, metallic, fruity, asparagus, lettuce	-				-	-	-
Butanoic acid, 2-methyl-, 3,7-dimethyl-2,6-octadienyl ester, (E)-	(E)-3,7-二甲基辛基-2,6-二烯基2-甲基丁酸酯	Ester	酯	C15H26O2	68705-63-5	fruity, apple, rose	-				-	-	-
Pentadecane, 2,6,10,14-tetramethyl-	2,6,10,14-四甲基-十五烷	Hydrocarbons	烃类	C19H40	1921-70-6	-	-				-	-	-
Citronellyl valerate	戊酸香茅酯	Ester	酯	C15H28O2	7540-53-6	rose, herbal, honey	-				-	-	-
N,N'-Methylenebismethacrylamide	N，N'-亚甲基双甲基丙烯酰胺	Amine	胺	C9H14N2O2	2359-15-1	-	-				-	-	-
BenzAldehyde, 3,4-dihydroxy-	3,4-二羟基-苯甲醛	Aldehyde	醛	C7H6O3	139-85-5	dry, medicinal, bitter, almond	-				-	-	-
3-Buten-2-one, 4-(4-hydroxy-3-methoxyphenyl)-	4-（4-羟基-3-甲氧基苯基）-3-丁-2-酮	Ketone	酮	C11H12O3	1080-12-2	sweet, powdery, vanilla, creamy, balsamic	-				-	-	-
Pentanedioic acid, dibutyl ester	戊二酸二丁酯	Ester	酯	C13H24O4	6624-57-3	-	-				-	-	-
7-Hydroxycoumarin	7-羟基香豆素	Heterocyclic compound	杂环化合物	C9H6O3	93-35-6	-	-				-	-	-
6-Isopropyl-1,4-dimethylnaphthalene	6-异丙基-1,4-二甲基萘	Aromatics	芳烃	C15H18	489-77-0	-	-				-	-	-
Phenacetin	非那西汀	Amine	胺	C10H13NO2	62-44-2	-	-				-	-	-
Ethotoin	乙苯妥英	Heterocyclic compound	杂环化合物	C11H12N2O2	86-35-1	-	-				-	-	-
5,9-Dimethyl-2-(1-methylethyl)cyclodecane-1,4-dione	5,9-二甲基-2-（1-甲基乙基）环癸烷-1,4-二酮	Ketone	酮	C15H26O2	38230-97-6	-	-				-	-	-
Octanoic acid, octyl ester	辛酸辛酯	Ester	酯	C16H32O2	2306-88-9	coconut, oily, fruity	-				-	-	-
(2E,4S,7E)-4-Isopropyl-1,7-dimethylcyclodeca-2,7-dienol	（2E，4S，7E）-4-异丙基-1,7-二甲基环癸-2,7-二烯醇	Alcohol	醇	C15H26O	198991-79-6	-	-				-	-	-
Lidocaine	利多卡因	Heterocyclic compound	杂环化合物	C14H22N2O	137-58-6	-	-				-	-	-
Thiophene, 2-dodecyl-	2-十二烷基-噻吩	Heterocyclic compound	杂环化合物	C16H28S	4861-61-4	-	-				-	-	-
Naphthalene, decahydro-1,1,4a-trimethyl-6-methylene-5-(3-methylene-4-pentenyl)-, [4aS-(4a.alpha.,5.alpha.,8a.beta.)]-	(4aS,5S,8aS)-1,1,4A-三甲基-6-亚甲基-5-(3-亚甲基-4-戊烯-1-基)十氢萘	Terpenoids	萜类	C20H32	511-02-4	powerful, green, terpenic, woody, amber, clary, sage	-				-	-	-
2,6,10-Dodecatrienoic acid, 3,7,11-trimethyl-, methyl ester, (E,E)-	（E，E）-3,7,11-三甲基-2,6,10-十二碳三烯酸甲酯	Ester	酯	C16H26O2	3675-00-1	-	-				-	-	-
Prilocaine	丙胺卡因	Amine	胺	C13H20N2O	721-50-6	-	-				-	-	-
4,8,12-Tetradecatrienal, 5,9,13-trimethyl-	5,9,13-三甲基-4,8,12-四氢呋喃	Heterocyclic compound	杂环化合物	C17H28O	66408-55-7	-	-				-	-	-
Hibaene	亥巴烯	Terpenoids	萜类	C20H32	2359-73-1	-	-				-	-	-
Octane, 1,1'-oxybis-	1,1'-氧双-辛烷	Hydrocarbons	烃类	C16H34O	629-82-3	-	-				-	-	-
(Z)-Oxacyclopentadec-6-en-2-one	（Z）-氧杂环戊基-6-烯-2-酮	Ketone	酮	C14H24O2	63958-52-1	-	-				-	-	-
5,9,13-Pentadecatrien-2-one, 6,10,14-trimethyl-, (E,E)-	（E，E）-法呢基丙酮	Ketone	酮	C18H30O	1117-52-8	flowery, ether	-				-	-	-
9-Tetradecen-1-ol, acetate, (E)-	（E）-9-四氢萘-1-醇乙酸酯	Ester	酯	C16H30O2	23192-82-7	-	-				-	-	-
3,7,11,15-Tetramethyl-2-hexadecen-1-ol	3,7,11,15-四甲基-2-十六烯-1-醇	Alcohol	醇	C20H40O	102608-53-7	-	-				-	-	-
7H-Furo[3,2-g][1]benzopyran-7-one, 4-methoxy-	4-甲氧基-7H-呋喃[3,2-g][1]苯并吡喃-7-酮	Heterocyclic compound	杂环化合物	C12H8O4	484-20-8	-	-				-	-	-
1,1'-Biphenyl, 4-nitro-	4-硝基-1,1'-联苯	Aromatics	芳烃	C12H9NO2	92-93-3	-	-				-	-	-
Octadecane, 1-chloro-	1-氯-十八烷	Halogenated hydrocarbons	卤代烃	C18H37Cl	3386-33-2	-	-				-	-	-
1H-Indole-3-acetamide	1H-吲哚-3-乙酰胺	Heterocyclic compound	杂环化合物	C10H10N2O	879-37-8	-	-				-	-	-
Phenol, 4,4'-methylenebis-	4,4'-亚甲基双-苯酚	Phenol	酚	C13H12O2	620-92-8	-	-				-	-	-
2-methyl-4-Quinolinol	2-甲基-4-喹啉	Heterocyclic compound	杂环化合物	C10H9NO	607-67-0	-	-				-	-	-
(1R,4aR,4bR,10aR)-7-Isopropyl-1,4a-dimethyl-1,2,3,4,4a,4b,5,6,10,10a-decahydrophenanthrene-1-carbaldehyde	（1R，4aR，4bR，10aR）-7-异丙基-1,4a-二甲基-1,2,3,4,4a，4b，5,6,10,10a-十氢菲-1-苯甲醛	Terpenoids	萜类	C20H30O	6704-50-3	-	-				-	-	-
trans-Valerenyl acetate	反式-戊烯基乙酸酯	Ester	酯	C17H26O2	101527-74-6	-	-				-	-	-
1,8,11,14-Heptadecatetraene, (Z,Z,Z)-	（Z，Z，Z）-1,8,11,14-庚二烯	Hydrocarbons	烃类	C17H28	10482-53-8	costus	-				-	-	-
Benzeneacetic acid, (4-methoxyphenyl)methyl ester	苯乙酸（4-甲氧基苯基）甲酯	Ester	酯	C16H16O3	102-17-0	anisic, honey, balsamic, woody	-				-	-	-
Dispiro[1,3-dioxolane-2,2'-bicyclo[2.2.1]heptane-3',2''-(1'',3''-dioxolane)], 4',7',7'-trimethyl-	4'，7'，7'-三甲基-双螺[1,3-二氧戊环-双环[2.2.1]庚烷-3'，2''-（1''，3''-二氧戊环）]	Hydrocarbons	烃类	C14H22O4	24022-14-8	-	-				-	-	-
1-Octadecene	1-十八碳烯	Hydrocarbons	烃类	C18H36	112-88-9	-	-				-	-	-
2-Cyclohexen-1-one, 4-(3-hydroxy-1-butenyl)-3,5,5-trimethyl-	9-羟基-4,7-巨豆二烯-3-酮	Ketone	酮	C13H20O2	34318-21-3	spicy	-				-	-	-
9,10-Anthracenedione, 1-hydroxy-	1-羟基蒽醌	Phenol	酚	C14H8O3	129-43-1	-	-				-	-	-
(E)-Tetradec-2-enal	(2E)-2-十四碳烯醛	Aldehyde	醛	C14H26O	51534-36-2	citrus, waxy, fatty, green, floral	-				-	-	-
2,6-Octadienal, 3,7-dimethyl-, (E)-	（E）-3,7-二甲基-2,6-辛二烯醛	Terpenoids	萜类	C10H16O	141-27-5	citrus, lemon	0.028	0.167655	0.160466	1.22361	0.793867	0.794523	0.698693
Binapacryl	乐杀螨	Ester	酯	C15H18N2O6	485-31-4	-	-				-	-	-
Heneicosane	二十一烷	Hydrocarbons	烃类	C21H44	629-94-7	waxy	-				-	-	-
9-Tricosene, (Z)-	（Z）-9-二十三烯	Hydrocarbons	烃类	C23H46	27519-02-4	fatty, waxy	-				-	-	-

## Sheet: Table S6
Table S6. Metabolite accumulation with rOAV greater than 1,000
Index	Compounds	Class I	CAS	Odor	St1	St2	St3
KMW0589	Humulene	Terpenoids	6753-98-6	woody	2.11715	511.921	940.5
KMW0563	5,9-Undecadien-2-one, 6,10-dimethyl-, (E)-	Ketone	3796-70-1	fresh, green, fruity, waxy, rose, woody, magnolia, tropical	3.30418	420.283	762.244
KMW0323	Benzyl Alcohol	Alcohol	100-51-6	floral, rose, phenol, balsamic	4.05699	32.7091	371.509
KMW0568	2H-Pyran-2-one, tetrahydro-6-pentyl-	Ester	705-86-2	creamy, coconut, fruity	9.48874	244.642	273.446
KMW0573	(E)-.beta.-Famesene	Terpenoids	18794-84-8	woody, citrus, herbal, sweet	0.897312	107.691	195.834
KMW0570	2-Dodecenal, (E)-	Aldehyde	20407-84-5	citrus, metallic, mandarin, orange, waxy, aldehydic	0.8946	107.427	195.549
WMW0051	β-Ionone	Terpenoids	14901-07-6	floral, woody, sweet, fruity, berry, tropical, beeswax	5.36082	26.1978	118.493
XMW1478	Geranyl isobutyrate	Ester	2345-26-8	sweet, floral, fruity, green, peach, apricot, rose	0.14514	70.5766	110.041
KMW0380	Pyrazine, 2-methoxy-3-(2-methylpropyl)-	Heterocyclic compound	24683-00-9	green bell pepper, pea, galbanum	140.576	135.549	99.6181
KMW0066	Hexanal	Aldehyde	66-25-1	aldehyde, grassy, green, leafy, vinegar	2.67175	7.56658	46.955
XMW0244	2-Butanone, 4-(2,6,6-trimethyl-1-cyclohexen-1-yl)-	Ketone	17283-81-7	earthy, woody, mahogany, orris, dry, amber	0.493211	11.8761	43.3439
KMW0251	5-Heptenal, 2,6-dimethyl-	Aldehyde	106-72-9	fresh, ozonous, melon, fresh air, sweet, green	41.449	44.4239	35.4831
KMW0684	.delta.-Dodecalactone	Ester	713-95-1	peachy, oily, creamy, soapy	4.18916	25.6923	23.34
KMW0231	Furaneol	Heterocyclic compound	3658-77-3	sweet, cotton, candy, caramel, strawberry, sugar	19.8169	23.732	18.1716
XMW0306	Heptanoic acid, methyl ester	Ester	106-73-0	sweet, fruity, green, orris, waxy, floral, berry	0.226894	1.30882	12.635
KMW0686	2-Propenoic acid, 3-phenyl-, ethyl ester, (E)-	Ester	4192-77-2	floral, honey, balsamic	0.0188847	5.56904	10.5045
KMW0383	2(5H)-Furanone, 5-ethyl-3-hydroxy-4-methyl-	Heterocyclic compound	698-10-2	sweet, fruity, caramel, maple, fenugreek, brown, sugar, nutty, chicory, praline, butterscotch	12.1451	11.6944	8.6351
KMW0618	Naphthalene, 1,2,3,5,6,8a-hexahydro-4,7-dimethyl-1-(1-methylethyl)-, (1S-cis)-	Terpenoids	483-76-1	thyme, herbal, woody, dry	0.0153865	3.76851	8.05137
KMW0370	2-Methylisoborneol	Terpenoids	2371-42-8	earthy, musty	5.86652	5.49174	4.05222
KMW0338	2-Nonenal, (E)-	Aldehyde	18829-56-6	fatty, green, cucumber, aldehydic, citrus	0.633849	5.74088	3.18731
KMW0266	2-Thiophenemethanethiol	Heterocyclic compound	6258-63-5	roasted, coffee, fishy	4.2312	3.85827	2.81021
KMW0355	trans,cis-2,6-Nonadien-1-ol	Alcohol	28069-72-9	green, cucumber, oily, violet, leafy	1.18794	0.958885	1.99153
D364	2-Ethoxy-3-methylpyrazine	Heterocyclic compound	32737-14-7	hazelnut, roasted, almond, pineapple, earthy	1.97633	2.03526	1.64403
D344	(E,E)-2,4-Undecadienal	Aldehyde	30361-29-6	oily, caramel, spicy, citrus, buttery, baked	0.0274211	0.43566	1.55288
KMW0230	3-Octen-2-one	Ketone	1669-44-9	earthy, spicy, herbal, sweet, mushroom, hay, blueberry	0.123462	0.186339	1.03703
D265	Dodecanenitrile	Nitrogen compounds	2437-25-4	citrus, orange, peel, metallic, spicy	0.856014	0.888905	0.970822
KMW0549	4a(2H)-Naphthalenol, octahydro-4,8a-dimethyl-,(4.alpha.,4a.alpha.,8a.beta.)-	Aromatics	19700-21-1	fresh, musty, earthy, soil	0.040552	0.253679	0.827411
XMW0486	Cyclohexanone, 2,2,6-trimethyl-	Ketone	2408-37-9	pungent, thujone, labdanum, honey, cistus	0.640638	0.487529	0.681263
D219	BenzAldehyde, 4-methoxy-	Aldehyde	123-11-5	sweet, powdery, mimosa, floral, hawthorn, balsamic	0.66198	0.573233	0.432269
KMW0540	Eugenol	Phenol	97-53-0	floral, clove	4.04388	1.3758	0.297467
D94	Benzenemethanethiol	Sulfur compounds	100-53-8	sharp, alliaceous, onion, sulfury, garlic, horseradish, minty, coffee	0.39785	0.377007	0.279679
w28	3(2H)-Furanone, dihydro-2-methyl-	Heterocyclic compound	3188-00-9	sweet, solvent, bread, buttery, nutty	0.170518	0.0587238	0.0917174
KMW0427	3-Mercaptohexyl acetate	Ester	136954-20-6	sulfury, grapefruit, fruity	0.089901	0.077353	0.063932
KMW0363	Pyrazine, 2-methoxy-3-(1-methylpropyl)-	Heterocyclic compound	24168-70-5	musty, green, pea, galbanum, bell pepper, pepper	0.00274238	0.00558818	0.0566796

## Sheet: Table S7
Table S7. RNA sequencing quality control data
Sample	Raw Reads	Clean Reads	Clean Base(G)	Reads mapped	Error Rate(%)	Q20(%)	Q30(%)	GC Content(%)
St1-1	54500782	52573938	7.89	50751754(96.53%)	0.03	97.75	93.59	48.27
St1-2	52192346	50660680	7.6	48967418(96.66%)	0.03	97.69	93.4	48.05
St1-3	48618018	47076028	7.06	45512439(96.68%)	0.03	97.7	93.45	48.03
St2-1	54085136	52320122	7.85	50497495(96.52%)	0.03	97.66	93.41	49.13
St2-2	50133968	48643528	7.3	46995764(96.61%)	0.03	97.69	93.47	49.11
St2-3	67009636	64857624	9.73	62647157(96.59%)	0.03	97.67	93.42	49.49
St3-1	57174686	55394082	8.31	53599513(96.76%)	0.03	97.69	93.46	49.75
St3-2	47283906	45565244	6.83	44052298(96.68%)	0.03	97.69	93.5	49.37
St3-3	46757316	45263232	6.79	43733108(96.62%)	0.03	97.61	93.29	49.3

## Sheet: Table S8
Table S8. DEGs in the transcriptome
ID	StT-1-1_fpkm	StT-1-2_fpkm	StT-1-3_fpkm	StT-2-1_fpkm	StT-2-2_fpkm	StT-2-3_fpkm	StT-3-1_fpkm	StT-3-2_fpkm	StT-3-3_fpkm	StT-2_vs_StT1.log2FoldChange	StT-2_vs_StT1.regulated	StT-3_vs_StT1.log2FoldChange	StT-3_vs_StT1.regulated	StT-3_vs_StT-2.log2FoldChange	StT-3_vs_StT-2.regulated	chr	start	end	strand	gene_name	gene_description	KEGG	KEGG pathway	NR	Swissprot	Tremble	KOG	GO	Pfam	TF-Family	TF-Category	TF-Classification
NPaulChr06CG349530	50.8541	36.2511	11.4667	136.48	91.1637	118.899	9.1256	12.5032	7.14	1.98825	up	-1.17834	down	-3.22339	down	Chr06C	7066213	7102838	-	NPaulChr06CG349530	--	K04120 ent-copalyl diphosphate synthase [EC:5.5.1.13] | (RefSeq) ent-copalyl diphosphate synthase 1 isoform X1 (A)	ko00904: Diterpenoid biosynthesis; ko01100: Metabolic pathways; ko01110: Biosynthesis of secondary metabolites	ent-copalyl diphosphate synthase 1 isoform X2 [Nymphaea colorata]	CPS1_ISOER RecName: Full=Ent-copalyl diphosphate synthase 1 {ECO:0000303|PubMed:22284743}; Short=IeCPS1 {ECO:0000303|PubMed:22284743}; EC=5.5.1.13 {ECO:0000269|PubMed:22284743};	A0A835D9Z3_9MAGN SubName: Full=Uncharacterized protein {ECO:0000313|EMBL:KAF8392464.1};	--	GO:0009905,ent-copalyl diphosphate synthase activity; GO:0000287,magnesium ion binding; GO:0010333,terpene synthase activity; GO:0009686,gibberellin biosynthetic process; GO:1901946,miltiradiene biosynthetic process; GO:0016114,terpenoid biosynthetic process; GO:0003674,molecular_function; GO:0003824,catalytic activity; GO:0016853,isomerase activity; GO:0016872,intramolecular lyase activity; GO:0…	PF01397.24:Terpene synthase, N-terminal domain	--	--	--
NPaulChr06AG323230	1.0225	0.3466	0.592	34.0058	17.7421	22.2263	1.8065	2.8431	1.8254	5.41266	up	2.31811	up	-3.14634	down	Chr06A	7853180	7883991	-	NPaulChr06AG323230	--	K04120 ent-copalyl diphosphate synthase [EC:5.5.1.13] | (RefSeq) ent-copalyl diphosphate synthase 1 isoform X1 (A)	ko00904: Diterpenoid biosynthesis; ko01100: Metabolic pathways; ko01110: Biosynthesis of secondary metabolites	ent-copalyl diphosphate synthase 1 isoform X2 [Nymphaea colorata]	CPS5_SALMI RecName: Full=Ent-copalyl diphosphate synthase, chloroplastic {ECO:0000303|PubMed:26971881}; Short=SmCPSent {ECO:0000303|PubMed:26971881}; EC=5.5.1.13 {ECO:0000269|PubMed:26077765}; Flags: Precursor;	A0A2R4SC20_CAMSI SubName: Full=Ent-copalyl diphosphate synthase {ECO:0000313|EMBL:AVZ45267.1}; EC=5.5.1.13 {ECO:0000313|EMBL:AVZ45267.1};	--	GO:0009507,chloroplast; GO:0009905,ent-copalyl diphosphate synthase activity; GO:0000287,magnesium ion binding; GO:0010333,terpene synthase activity; GO:0009686,gibberellin biosynthetic process; GO:0003674,molecular_function; GO:0003824,catalytic activity; GO:0016853,isomerase activity; GO:0016872,intramolecular lyase activity; GO:0005488,binding; GO:0043167,ion binding; GO:0043169,cation binding…	PF01397.24:Terpene synthase, N-terminal domain	--	--	--
NPaulChr06BG336310	5.2917	2.9162	0.7149	37.8257	22.3176	29.7599	3.7966	4.5151	2.4101	3.50416	up	0.864058	FALSE	-2.69594	down	Chr06B	6376214	6406796	-	NPaulChr06BG336310	--	K04120 ent-copalyl diphosphate synthase [EC:5.5.1.13] | (RefSeq) ent-copalyl diphosphate synthase 1 isoform X1 (A)	ko00904: Diterpenoid biosynthesis; ko01100: Metabolic pathways; ko01110: Biosynthesis of secondary metabolites	ent-copalyl diphosphate synthase 1 isoform X2 [Nymphaea colorata]	CPS5_SALMI RecName: Full=Ent-copalyl diphosphate synthase, chloroplastic {ECO:0000303|PubMed:26971881}; Short=SmCPSent {ECO:0000303|PubMed:26971881}; EC=5.5.1.13 {ECO:0000269|PubMed:26077765}; Flags: Precursor;	A0A835D9Z3_9MAGN SubName: Full=Uncharacterized protein {ECO:0000313|EMBL:KAF8392464.1};	--	GO:0009507,chloroplast; GO:0009905,ent-copalyl diphosphate synthase activity; GO:0000287,magnesium ion binding; GO:0010333,terpene synthase activity; GO:0009686,gibberellin biosynthetic process; GO:0003674,molecular_function; GO:0003824,catalytic activity; GO:0016853,isomerase activity; GO:0016872,intramolecular lyase activity; GO:0005488,binding; GO:0043167,ion binding; GO:0043169,cation binding…	PF01397.24:Terpene synthase, N-terminal domain	--	--	--
NPaulChr11AG613560	0	0	0	0.0326	0.0346	0.13	8.2656	7.8032	4.723	NA	NA	10.7245	up	6.99128	up	Chr11A	20113847	20122443	-	NPaulChr11AG613560	--	K18108 (-)-alpha-terpineol synthase [EC:4.2.3.111] | (RefSeq) (-)-alpha-terpineol synthase (A)	ko00902: Monoterpenoid biosynthesis; ko01100: Metabolic pathways; ko01110: Biosynthesis of secondary metabolites	Myrcene synthase [Nymphaea thermarum]	ATESY_VITVI RecName: Full=(-)-alpha-terpineol synthase; EC=4.2.3.111;	A0A834ZQI4_9MAGN SubName: Full=Uncharacterized protein {ECO:0000313|EMBL:KAF8409448.1};	--	GO:0000287,magnesium ion binding; GO:0010333,terpene synthase activity; GO:0016102,diterpenoid biosynthetic process; GO:0003674,molecular_function; GO:0005488,binding; GO:0043167,ion binding; GO:0043169,cation binding; GO:0046872,metal ion binding; GO:0003824,catalytic activity; GO:0016829,lyase activity; GO:0016835,carbon-oxygen lyase activity; GO:0016838,carbon-oxygen lyase activity, acting on …	PF03936.19:Terpene synthase family, metal binding domain	--	--	--
NPaulChr11AG613570	178.838	140.094	48.1203	791.998	637.152	682.524	247.993	259.413	247.968	2.70089	up	1.63906	up	-1.11751	down	Chr11A	20192499	20431284	-	NPaulChr11AG613570	--	K12742 isoprene synthase [EC:4.2.3.27] | (RefSeq) tricyclene synthase EBOS, chloroplastic-like (A)	ko00900: Terpenoid backbone biosynthesis; ko01110: Biosynthesis of secondary metabolites	Stemar-13-ene synthase [Nymphaea thermarum]	MYRS_QUEIL RecName: Full=Myrcene synthase, chloroplastic; EC=4.2.3.15; Flags: Precursor;	A0A834ZQI4_9MAGN SubName: Full=Uncharacterized protein {ECO:0000313|EMBL:KAF8409448.1};	--	GO:0009507,chloroplast; GO:0000287,magnesium ion binding; GO:0050551,myrcene synthase activity; GO:0016102,diterpenoid biosynthetic process; GO:0003674,molecular_function; GO:0005488,binding; GO:0043167,ion binding; GO:0043169,cation binding; GO:0046872,metal ion binding; GO:0003824,catalytic activity; GO:0010333,terpene synthase activity; GO:0016829,lyase activity; GO:0016835,carbon-oxygen lyase…	PF03936.19:Terpene synthase family, metal binding domain	--	--	--
NPaulChr11BG629090	36.9886	14.0651	0.7566	756.232	488.985	581.003	82.513	93.2889	55.252	5.30999	up	2.7544	up	-2.61144	down	Chr11B	18718515	18723236	-	NPaulChr11BG629090	--	K18108 (-)-alpha-terpineol synthase [EC:4.2.3.111] | (RefSeq) (-)-alpha-terpineol synthase-like (A)	ko00902: Monoterpenoid biosynthesis; ko01100: Metabolic pathways; ko01110: Biosynthesis of secondary metabolites	(-)-alpha-terpineol synthase [Nymphaea thermarum]	MYRS_QUEIL RecName: Full=Myrcene synthase, chloroplastic; EC=4.2.3.15; Flags: Precursor;	A0A834ZQI4_9MAGN SubName: Full=Uncharacterized protein {ECO:0000313|EMBL:KAF8409448.1};	--	GO:0009507,chloroplast; GO:0000287,magnesium ion binding; GO:0050551,myrcene synthase activity; GO:0016102,diterpenoid biosynthetic process; GO:0003674,molecular_function; GO:0005488,binding; GO:0043167,ion binding; GO:0043169,cation binding; GO:0046872,metal ion binding; GO:0003824,catalytic activity; GO:0010333,terpene synthase activity; GO:0016829,lyase activity; GO:0016835,carbon-oxygen lyase…	PF03936.19:Terpene synthase family, metal binding domain	--	--	--
NPaulChr11CG643750	0.1092	0.074	0.0399	0	1.1159	0.3181	7.7181	5.3228	5.8696	NA	NA	6.99408	up	4.07511	up	Chr11C	14850621	14858630	-	NPaulChr11CG643750	--	K18108 (-)-alpha-terpineol synthase [EC:4.2.3.111] | (RefSeq) (-)-alpha-terpineol synthase-like (A)	ko00902: Monoterpenoid biosynthesis; ko01100: Metabolic pathways; ko01110: Biosynthesis of secondary metabolites	(-)-alpha-terpineol synthase [Nymphaea thermarum]	ATESY_VITVI RecName: Full=(-)-alpha-terpineol synthase; EC=4.2.3.111;	A0A834ZQI4_9MAGN SubName: Full=Uncharacterized protein {ECO:0000313|EMBL:KAF8409448.1};	--	GO:0000287,magnesium ion binding; GO:0010333,terpene synthase activity; GO:0016102,diterpenoid biosynthetic process; GO:0003674,molecular_function; GO:0005488,binding; GO:0043167,ion binding; GO:0043169,cation binding; GO:0046872,metal ion binding; GO:0003824,catalytic activity; GO:0016829,lyase activity; GO:0016835,carbon-oxygen lyase activity; GO:0016838,carbon-oxygen lyase activity, acting on …	PF03936.19:Terpene synthase family, metal binding domain	--	--	--
NPaulChr11CG643760	93.5682	65.8906	14.6018	469.103	355.105	436.202	93.2771	90.7095	75.6409	3.03089	up	1.17619	FALSE	-1.91183	down	Chr11C	14870226	14875613	-	NPaulChr11CG643760	--	K18108 (-)-alpha-terpineol synthase [EC:4.2.3.111] | (RefSeq) (-)-alpha-terpineol synthase (A)	ko00902: Monoterpenoid biosynthesis; ko01100: Metabolic pathways; ko01110: Biosynthesis of secondary metabolites	Stemar-13-ene synthase [Nymphaea thermarum]	MYRS_QUEIL RecName: Full=Myrcene synthase, chloroplastic; EC=4.2.3.15; Flags: Precursor;	A0A834ZQI4_9MAGN SubName: Full=Uncharacterized protein {ECO:0000313|EMBL:KAF8409448.1};	--	GO:0009507,chloroplast; GO:0000287,magnesium ion binding; GO:0050551,myrcene synthase activity; GO:0016102,diterpenoid biosynthetic process; GO:0003674,molecular_function; GO:0005488,binding; GO:0043167,ion binding; GO:0043169,cation binding; GO:0046872,metal ion binding; GO:0003824,catalytic activity; GO:0010333,terpene synthase activity; GO:0016829,lyase activity; GO:0016835,carbon-oxygen lyase…	PF03936.19:Terpene synthase family, metal binding domain	--	--	--
NPaulChr11DG657830	2.1399	0.2902	0.1043	150.166	99.7183	93.8798	27.1987	26.3407	15.9775	7.2528	up	5.37406	up	-1.9309	down	Chr11D	14218961	14224188	-	NPaulChr11DG657830	--	K18108 (-)-alpha-terpineol synthase [EC:4.2.3.111] | (RefSeq) (-)-alpha-terpineol synthase-like (A)	ko00902: Monoterpenoid biosynthesis; ko01100: Metabolic pathways; ko01110: Biosynthesis of secondary metabolites	(-)-alpha-terpineol synthase [Nymphaea thermarum]	ATESY_VITVI RecName: Full=(-)-alpha-terpineol synthase; EC=4.2.3.111;	A0A834ZQI4_9MAGN SubName: Full=Uncharacterized protein {ECO:0000313|EMBL:KAF8409448.1};	--	GO:0000287,magnesium ion binding; GO:0010333,terpene synthase activity; GO:0016102,diterpenoid biosynthetic process; GO:0003674,molecular_function; GO:0005488,binding; GO:0043167,ion binding; GO:0043169,cation binding; GO:0046872,metal ion binding; GO:0003824,catalytic activity; GO:0016829,lyase activity; GO:0016835,carbon-oxygen lyase activity; GO:0016838,carbon-oxygen lyase activity, acting on …	PF03936.19:Terpene synthase family, metal binding domain	--	--	--
NPaulChr11DG657850	10.9445	7.3132	6.7614	162.639	138.732	109.362	58.1641	58.9707	37.1536	4.21732	up	3.22824	up	-1.04125	down	Chr11D	14240942	14245436	-	NPaulChr11DG657850	--	K12742 isoprene synthase [EC:4.2.3.27] | (RefSeq) tricyclene synthase EBOS, chloroplastic-like (A)	ko00900: Terpenoid backbone biosynthesis; ko01110: Biosynthesis of secondary metabolites	Stemar-13-ene synthase [Nymphaea thermarum]	MYRS_QUEIL RecName: Full=Myrcene synthase, chloroplastic; EC=4.2.3.15; Flags: Precursor;	A0A834ZQI4_9MAGN SubName: Full=Uncharacterized protein {ECO:0000313|EMBL:KAF8409448.1};	--	GO:0009507,chloroplast; GO:0000287,magnesium ion binding; GO:0050551,myrcene synthase activity; GO:0016102,diterpenoid biosynthetic process; GO:0003674,molecular_function; GO:0005488,binding; GO:0043167,ion binding; GO:0043169,cation binding; GO:0046872,metal ion binding; GO:0003824,catalytic activity; GO:0010333,terpene synthase activity; GO:0016829,lyase activity; GO:0016835,carbon-oxygen lyase…	PF03936.19:Terpene synthase family, metal binding domain	--	--	--
NPaulChr11AG613810	0.0967	0	0	1.8283	0.8176	0.4225	0	0	0	5.12153	up	NA	NA	-6.38664	down	Chr11A	20739268	20741841	+	NPaulChr11AG613810	--	K12742 isoprene synthase [EC:4.2.3.27] | (RefSeq) tricyclene synthase EBOS, chloroplastic-like (A)	ko00900: Terpenoid backbone biosynthesis; ko01110: Biosynthesis of secondary metabolites	terpene synthase 10-like [Nymphaea colorata]	TPS10_RICCO RecName: Full=Terpene synthase 10; Short=RcSeTPS10; EC=4.2.3.-;	A0A7J7HAZ7_CAMSI SubName: Full=Uncharacterized protein {ECO:0000313|EMBL:KAF5950110.1};	--	GO:0000287,magnesium ion binding; GO:0010334,sesquiterpene synthase activity; GO:0016102,diterpenoid biosynthetic process; GO:0051762,sesquiterpene biosynthetic process; GO:0003674,molecular_function; GO:0005488,binding; GO:0043167,ion binding; GO:0043169,cation binding; GO:0046872,metal ion binding; GO:0003824,catalytic activity; GO:0010333,terpene synthase activity; GO:0016829,lyase activity; G…	PF03936.19:Terpene synthase family, metal binding domain	--	--	--
NPaulChr13AG727020	0.2382	0.2826	0.4355	0.079	3.4826	2.2077	11.6733	12.0554	7.8777	2.79873	up	5.66307	up	2.79821	up	Chr13A	23984981	23988946	-	NPaulChr13AG727020	--	K14175 (3S,6E)-nerolidol synthase [EC:4.2.3.48] | (RefSeq) (3S,6E)-nerolidol synthase 1-like (A)	ko00909: Sesquiterpenoid and triterpenoid biosynthesis; ko01100: Metabolic pathways	putative terpene synthase 4 [Nymphaea thermarum]	TPS13_RICCO RecName: Full=Probable terpene synthase 13; Short=RcSeTPS13; EC=4.2.3.-;	R4I752_9MAGN SubName: Full=S-(+)-linalool synthase {ECO:0000313|EMBL:AFK09263.1}; EC=4.2.3.25 {ECO:0000313|EMBL:AFK09263.1};	--	GO:0000287,magnesium ion binding; GO:0010333,terpene synthase activity; GO:0016102,diterpenoid biosynthetic process; GO:0120251,hydrocarbon biosynthetic process; GO:0003674,molecular_function; GO:0005488,binding; GO:0043167,ion binding; GO:0043169,cation binding; GO:0046872,metal ion binding; GO:0003824,catalytic activity; GO:0016829,lyase activity; GO:0016835,carbon-oxygen lyase activity; GO:001…	PF03936.19:Terpene synthase family, metal binding domain	--	--	--
NPaulChr13AG727030	0.0321	0.2936	0.2815	0.0319	0.7458	0.0764	7.2727	5.6273	6.8345	NA	NA	5.64138	up	4.89968	up	Chr13A	24057485	24062509	+	NPaulChr13AG727030	--	K14175 (3S,6E)-nerolidol synthase [EC:4.2.3.48] | (RefSeq) (3S,6E)-nerolidol synthase 1-like (A)	ko00909: Sesquiterpenoid and triterpenoid biosynthesis; ko01100: Metabolic pathways	(3S,6E)-nerolidol synthase 1-like [Nymphaea colorata]	TPS13_RICCO RecName: Full=Probable terpene synthase 13; Short=RcSeTPS13; EC=4.2.3.-;	A0A443PBS8_9MAGN SubName: Full=S-+-linalool synthase {ECO:0000313|EMBL:RWR88216.1};	--	GO:0000287,magnesium ion binding; GO:0010333,terpene synthase activity; GO:0016102,diterpenoid biosynthetic process; GO:0120251,hydrocarbon biosynthetic process; GO:0003674,molecular_function; GO:0005488,binding; GO:0043167,ion binding; GO:0043169,cation binding; GO:0046872,metal ion binding; GO:0003824,catalytic activity; GO:0016829,lyase activity; GO:0016835,carbon-oxygen lyase activity; GO:001…	PF03936.19:Terpene synthase family, metal binding domain	--	--	--
NPaulChr13DG768090	0	0	0	0	0.0476	0.3935	34.2008	29.981	16.0936	NA	NA	12.2149	up	7.77605	up	Chr13D	22704102	22708724	+	NPaulChr13DG768090	--	K14175 (3S,6E)-nerolidol synthase [EC:4.2.3.48] | (RefSeq) (3S,6E)-nerolidol synthase 1-like (A)	ko00909: Sesquiterpenoid and triterpenoid biosynthesis; ko01100: Metabolic pathways	putative terpene synthase 13 [Nymphaea thermarum]	NES1_FRAAN RecName: Full=(3S,6E)-nerolidol synthase 1; Short=FaNES1; EC=4.2.3.48;	A0A443PBS8_9MAGN SubName: Full=S-+-linalool synthase {ECO:0000313|EMBL:RWR88216.1};	--	GO:0005829,cytosol; GO:0000287,magnesium ion binding; GO:0010333,terpene synthase activity; GO:0016102,diterpenoid biosynthetic process; GO:0003674,molecular_function; GO:0005488,binding; GO:0043167,ion binding; GO:0043169,cation binding; GO:0046872,metal ion binding; GO:0003824,catalytic activity; GO:0016829,lyase activity; GO:0016835,carbon-oxygen lyase activity; GO:0016838,carbon-oxygen lyase …	PF03936.19:Terpene synthase family, metal binding domain	--	--	--
NPaulChr13AG727010	0.777	0.2963	0	2.8999	1.3345	2.4692	0.2686	0.6554	0.9856	2.80163	up	NA	NA	-1.47548	FALSE	Chr13A	23982019	23983414	+	NPaulChr13AG727010	--	K12742 isoprene synthase [EC:4.2.3.27] | (RefSeq) tricyclene synthase EBOS, chloroplastic-like (A)	ko00900: Terpenoid backbone biosynthesis; ko01110: Biosynthesis of secondary metabolites	Myrcene synthase [Nymphaea thermarum]	TPS2_LITCU RecName: Full=Alpha-thujene synthase, chloroplastic {ECO:0000303|Ref.1}; EC=4.2.3.- {ECO:0000269|Ref.1}; AltName: Full=Terpene synthase 2 {ECO:0000303|Ref.1}; Short=LcTPS2 {ECO:0000303|Ref.1}; Flags: Precursor;	A0A5K0W5T3_9MAGN RecName: Full=Terpene_synth_C domain-containing protein {ECO:0000259|Pfam:PF03936}; Flags: Fragment;	--	GO:0009507,chloroplast; GO:0102700,alpha-thujene synthase activity; GO:0000287,magnesium ion binding; GO:0010333,terpene synthase activity; GO:0016102,diterpenoid biosynthetic process; GO:0010597,green leaf volatile biosynthetic process; GO:0043693,monoterpene biosynthetic process; GO:0003674,molecular_function; GO:0003824,catalytic activity; GO:0016829,lyase activity; GO:0016835,carbon-oxygen ly…	PF03936.19:Terpene synthase family, metal binding domain	--	--	--
NPaulChr06AG321930	4.732	8.7043	9.1632	5.8971	4.3057	3.8575	1.5551	1.6661	1.3918	-0.501347	FALSE	-1.68672	down	-1.23583	down	Chr06A	3171947	3188918	+	NPaulChr06AG321930	--	K12742 isoprene synthase [EC:4.2.3.27] | (RefSeq) tricyclene synthase EBOS, chloroplastic-like (A)	ko00900: Terpenoid backbone biosynthesis; ko01110: Biosynthesis of secondary metabolites	Alpha-terpineol synthase [Nymphaea thermarum]	TPS3_LITCU RecName: Full=Alpha-thujene synthase TPS3, chloroplastic {ECO:0000303|Ref.1}; EC=4.2.3.- {ECO:0000269|Ref.1}; AltName: Full=(+)-sabinene synthase TPS3 {ECO:0000303|Ref.1}; EC=4.2.3.110 {ECO:0000269|Ref.1}; AltName: Full=Terpene synthase 3 {ECO:0000303|Ref.1}; Short=LcTPS3 {ECO:0000303|Ref.1}; Flags: Precursor;	A0A5K0V2R1_9MAGN SubName: Full=Uncharacterized protein {ECO:0000313|EMBL:VVV34813.1}; Flags: Fragment;	--	GO:0009507,chloroplast; GO:0102700,alpha-thujene synthase activity; GO:0000287,magnesium ion binding; GO:0080015,sabinene synthase activity; GO:0016102,diterpenoid biosynthetic process; GO:0010597,green leaf volatile biosynthetic process; GO:0043693,monoterpene biosynthetic process; GO:0003674,molecular_function; GO:0003824,catalytic activity; GO:0016829,lyase activity; GO:0016835,carbon-oxygen l…	PF03936.19:Terpene synthase family, metal binding domain	--	--	--
NPaulChr11AG613550	0	0	0	0.036	0	0.0288	7.5105	7.6163	5.7977	NA	NA	10.5844	up	8.63949	up	Chr11A	20076973	20087056	-	NPaulChr11AG613550	--	K18108 (-)-alpha-terpineol synthase [EC:4.2.3.111] | (RefSeq) (-)-alpha-terpineol synthase-like (A)	ko00902: Monoterpenoid biosynthesis; ko01100: Metabolic pathways; ko01110: Biosynthesis of secondary metabolites	Alpha-terpineol synthase [Nymphaea thermarum]	TPS3_LITCU RecName: Full=Alpha-thujene synthase TPS3, chloroplastic {ECO:0000303|Ref.1}; EC=4.2.3.- {ECO:0000269|Ref.1}; AltName: Full=(+)-sabinene synthase TPS3 {ECO:0000303|Ref.1}; EC=4.2.3.110 {ECO:0000269|Ref.1}; AltName: Full=Terpene synthase 3 {ECO:0000303|Ref.1}; Short=LcTPS3 {ECO:0000303|Ref.1}; Flags: Precursor;	A0A834ZQI4_9MAGN SubName: Full=Uncharacterized protein {ECO:0000313|EMBL:KAF8409448.1};	--	GO:0009507,chloroplast; GO:0102700,alpha-thujene synthase activity; GO:0000287,magnesium ion binding; GO:0080015,sabinene synthase activity; GO:0016102,diterpenoid biosynthetic process; GO:0010597,green leaf volatile biosynthetic process; GO:0043693,monoterpene biosynthetic process; GO:0003674,molecular_function; GO:0003824,catalytic activity; GO:0016829,lyase activity; GO:0016835,carbon-oxygen l…	PF03936.19:Terpene synthase family, metal binding domain	--	--	--
NPaulChr11BG629080	1.4	2.0142	1.8355	0.9516	0.794	1.0038	0	0	0	-0.743622	FALSE	-7.44454	down	-6.75242	down	Chr11B	18686559	18690485	-	NPaulChr11BG629080	--	K18108 (-)-alpha-terpineol synthase [EC:4.2.3.111] | (RefSeq) (-)-alpha-terpineol synthase-like (A)	ko00902: Monoterpenoid biosynthesis; ko01100: Metabolic pathways; ko01110: Biosynthesis of secondary metabolites	Alpha-terpineol synthase [Nymphaea thermarum]	TPS3_LITCU RecName: Full=Alpha-thujene synthase TPS3, chloroplastic {ECO:0000303|Ref.1}; EC=4.2.3.- {ECO:0000269|Ref.1}; AltName: Full=(+)-sabinene synthase TPS3 {ECO:0000303|Ref.1}; EC=4.2.3.110 {ECO:0000269|Ref.1}; AltName: Full=Terpene synthase 3 {ECO:0000303|Ref.1}; Short=LcTPS3 {ECO:0000303|Ref.1}; Flags: Precursor;	A0A834ZQI4_9MAGN SubName: Full=Uncharacterized protein {ECO:0000313|EMBL:KAF8409448.1};	--	GO:0009507,chloroplast; GO:0102700,alpha-thujene synthase activity; GO:0000287,magnesium ion binding; GO:0080015,sabinene synthase activity; GO:0016102,diterpenoid biosynthetic process; GO:0010597,green leaf volatile biosynthetic process; GO:0043693,monoterpene biosynthetic process; GO:0003674,molecular_function; GO:0003824,catalytic activity; GO:0016829,lyase activity; GO:0016835,carbon-oxygen l…	PF03936.19:Terpene synthase family, metal binding domain	--	--	--
NPaulChr11CG643710	0.0358	0	0	0.0712	0	0	2.9686	1.4086	1.049	NA	NA	7.70693	up	6.70961	up	Chr11C	14688775	14698983	-	NPaulChr11CG643710	--	K18108 (-)-alpha-terpineol synthase [EC:4.2.3.111] | (RefSeq) (-)-alpha-terpineol synthase-like (A)	ko00902: Monoterpenoid biosynthesis; ko01100: Metabolic pathways; ko01110: Biosynthesis of secondary metabolites	Alpha-terpineol synthase [Nymphaea thermarum]	TPS3_LITCU RecName: Full=Alpha-thujene synthase TPS3, chloroplastic {ECO:0000303|Ref.1}; EC=4.2.3.- {ECO:0000269|Ref.1}; AltName: Full=(+)-sabinene synthase TPS3 {ECO:0000303|Ref.1}; EC=4.2.3.110 {ECO:0000269|Ref.1}; AltName: Full=Terpene synthase 3 {ECO:0000303|Ref.1}; Short=LcTPS3 {ECO:0000303|Ref.1}; Flags: Precursor;	A0A834ZQI4_9MAGN SubName: Full=Uncharacterized protein {ECO:0000313|EMBL:KAF8409448.1};	--	GO:0009507,chloroplast; GO:0102700,alpha-thujene synthase activity; GO:0000287,magnesium ion binding; GO:0080015,sabinene synthase activity; GO:0016102,diterpenoid biosynthetic process; GO:0010597,green leaf volatile biosynthetic process; GO:0043693,monoterpene biosynthetic process; GO:0003674,molecular_function; GO:0003824,catalytic activity; GO:0016829,lyase activity; GO:0016835,carbon-oxygen l…	PF03936.19:Terpene synthase family, metal binding domain	--	--	--
NPaulChr05AG278090	12.2869	18.479	15.7916	2.539	2.779	2.2129	1.2958	0.6441	0.9979	-2.44558	down	-3.3698	down	-0.980236	FALSE	Chr05A	23206240	23212875	+	NPaulChr05AG278090	--	K04121 ent-kaurene synthase [EC:4.2.3.19] | (RefSeq) terpene synthase 6, chloroplastic isoform X1 (A)	ko00904: Diterpenoid biosynthesis; ko01100: Metabolic pathways; ko01110: Biosynthesis of secondary metabolites	terpene synthase 6, chloroplastic isoform X1 [Nymphaea colorata]	KSL5_ISORU RecName: Full=Ent-kaurene synthase 5, chloroplastic {ECO:0000303|PubMed:28381502}; Short=IrKSL5 {ECO:0000303|PubMed:28381502}; EC=4.2.3.19 {ECO:0000269|PubMed:28381502}; Flags: Precursor;	A0A3S4PC92_9MAGN SubName: Full=Ent-kaur-16-ene synthase, chloroplastic isoform X1 {ECO:0000313|EMBL:RWR88499.1};	--	GO:0009507,chloroplast; GO:0009899,ent-kaurene synthase activity; GO:0000287,magnesium ion binding; GO:0033331,ent-kaurene metabolic process; GO:0009686,gibberellin biosynthetic process; GO:0016114,terpenoid biosynthetic process; GO:0003674,molecular_function; GO:0003824,catalytic activity; GO:0010333,terpene synthase activity; GO:0016829,lyase activity; GO:0016835,carbon-oxygen lyase activity; G…	PF03936.19:Terpene synthase family, metal binding domain	--	--	--
NPaulChr05BG291200	0.8179	1.0566	2.4976	0.066	0.0234	0.1932	0.0611	0	0	-3.71603	down	-5.41025	down	NA	NA	Chr05B	21352273	21359514	+	NPaulChr05BG291200	--	K04121 ent-kaurene synthase [EC:4.2.3.19] | (RefSeq) terpene synthase 6, chloroplastic isoform X1 (A)	ko00904: Diterpenoid biosynthesis; ko01100: Metabolic pathways; ko01110: Biosynthesis of secondary metabolites	terpene synthase 6, chloroplastic isoform X1 [Nymphaea colorata]	KSL5_ISORU RecName: Full=Ent-kaurene synthase 5, chloroplastic {ECO:0000303|PubMed:28381502}; Short=IrKSL5 {ECO:0000303|PubMed:28381502}; EC=4.2.3.19 {ECO:0000269|PubMed:28381502}; Flags: Precursor;	A0A834ZUF5_9MAGN SubName: Full=Uncharacterized protein {ECO:0000313|EMBL:KAF8412662.1};	--	GO:0009507,chloroplast; GO:0009899,ent-kaurene synthase activity; GO:0000287,magnesium ion binding; GO:0033331,ent-kaurene metabolic process; GO:0009686,gibberellin biosynthetic process; GO:0016114,terpenoid biosynthetic process; GO:0003674,molecular_function; GO:0003824,catalytic activity; GO:0010333,terpene synthase activity; GO:0016829,lyase activity; GO:0016835,carbon-oxygen lyase activity; G…	PF03936.19:Terpene synthase family, metal binding domain	--	--	--
NPaulChr05DG316850	27.1268	42.5749	42.0354	18.3961	13.4737	14.3608	5.1938	5.1329	5.7204	-1.08984	down	-2.19749	down	-1.16	down	Chr05D	21175543	21182174	+	NPaulChr05DG316850	--	K04121 ent-kaurene synthase [EC:4.2.3.19] | (RefSeq) terpene synthase 6, chloroplastic isoform X1 (A)	ko00904: Diterpenoid biosynthesis; ko01100: Metabolic pathways; ko01110: Biosynthesis of secondary metabolites	terpene synthase 6, chloroplastic isoform X1 [Nymphaea colorata]	KSB_CUCMA RecName: Full=Ent-kaur-16-ene synthase, chloroplastic; EC=4.2.3.19; AltName: Full=Ent-kaurene synthase; AltName: Full=Ent-kaurene synthase B; Short=KSB; Flags: Precursor;	A0A3S4PC92_9MAGN SubName: Full=Ent-kaur-16-ene synthase, chloroplastic isoform X1 {ECO:0000313|EMBL:RWR88499.1};	--	GO:0009507,chloroplast; GO:0009899,ent-kaurene synthase activity; GO:0000287,magnesium ion binding; GO:0009686,gibberellin biosynthetic process; GO:0003674,molecular_function; GO:0003824,catalytic activity; GO:0010333,terpene synthase activity; GO:0016829,lyase activity; GO:0016835,carbon-oxygen lyase activity; GO:0016838,carbon-oxygen lyase activity, acting on phosphates; GO:0005488,binding; GO:…	PF03936.19:Terpene synthase family, metal binding domain	--	--	--
NPaulChr14BG783570	3.4169	1.1983	2.5204	11.4917	11.7685	16.7555	0.8689	1.9878	2.8562	2.67347	up	0.261504	FALSE	-2.46951	down	Chr14B	604749	609772	+	NPaulChr14BG783570	--	K12742 isoprene synthase [EC:4.2.3.27] | (RefSeq) tricyclene synthase EBOS, chloroplastic-like (A)	ko00900: Terpenoid backbone biosynthesis; ko01110: Biosynthesis of secondary metabolites	trans-ocimene synthase, chloroplastic-like [Nymphaea colorata]	TPS9_RICCO RecName: Full=Probable terpene synthase 9; Short=RcSeTPS9; EC=4.2.3.-;	A0A4S4E1Z0_CAMSI SubName: Full=Uncharacterized protein {ECO:0000313|EMBL:THG09850.1};	--	GO:0000287,magnesium ion binding; GO:0010333,terpene synthase activity; GO:0016102,diterpenoid biosynthetic process; GO:0120251,hydrocarbon biosynthetic process; GO:0003674,molecular_function; GO:0005488,binding; GO:0043167,ion binding; GO:0043169,cation binding; GO:0046872,metal ion binding; GO:0003824,catalytic activity; GO:0016829,lyase activity; GO:0016835,carbon-oxygen lyase activity; GO:001…	PF01397.24:Terpene synthase, N-terminal domain	--	--	--
NPaulChr01AG001080	0.433	0.0629	0.475	1.0466	0.3923	0.8354	0.9123	1.0436	0.8369	1.41616	FALSE	2.13099	up	0.65729	FALSE	Chr01A	1346395	1348554	-	NPaulChr01AG001080	--	--	--	Zinc finger A20 and AN1 domain-containing stress-associated protein 4 [Nymphaea thermarum]	SAP4_ARATH RecName: Full=Zinc finger A20 and AN1 domain-containing stress-associated protein 4; Short=AtSAP4;	A0A5K0XGJ8_9MAGN SubName: Full=Uncharacterized protein {ECO:0000313|EMBL:VVV64720.1};	Predicted Zn-finger protein	GO:0003677,DNA binding; GO:0008270,zinc ion binding; GO:0003674,molecular_function; GO:0003676,nucleic acid binding; GO:0005488,binding; GO:0097159,organic cyclic compound binding; GO:1901363,heterocyclic compound binding; GO:0043167,ion binding; GO:0043169,cation binding; GO:0046872,metal ion binding; GO:0046914,transition metal ion binding	PF01754.19:A20-like zinc finger	--	--	--
NPaulChr01AG001190	0.3659	0	0.1003	8.9218	32.1959	33.5019	115.012	81.9979	75.29	7.49914	up	9.7757	up	2.22054	up	Chr01A	1492216	1493141	+	NPaulChr01AG001190	--	--	--	hypothetical protein EJ110_NYTH48893 [Nymphaea thermarum]	--	A0A5K0V835_9MAGN SubName: Full=Uncharacterized protein {ECO:0000313|EMBL:VVV37286.1}; Flags: Fragment;	--	--	--	--	--	--
NPaulChr01AG001210	0.0215	0.0218	0.0236	0	0	0	0.376	1.0142	0	NA	NA	4.9836	up	7.32454	up	Chr01A	1502472	1520222	+	NPaulChr01AG001210	--	K18752 transportin-1 | (RefSeq) transportin-1 isoform X1 (A)	ko03013: Nucleocytoplasmic transport	Transportin-1, partial [Nymphaea thermarum]	TNPO1_ORYSJ RecName: Full=Transportin-1; Short=OsTRN1; AltName: Full=Importin beta-2; AltName: Full=Karyopherin beta-2;	A0A6I9QLY3_ELAGV SubName: Full=transportin-1 {ECO:0000313|RefSeq:XP_010910681.1};	Nuclear transport receptor Karyopherin-beta2/Transportin (importin beta superfamily)	GO:0005737,cytoplasm; GO:0005654,nucleoplasm; GO:0005634,nucleus; GO:0061608,nuclear import signal receptor activity; GO:0008139,nuclear localization sequence binding; GO:0031267,small GTPase binding; GO:0006606,protein import into nucleus; GO:0003674,molecular_function; GO:0140104,molecular carrier activity; GO:0140142,nucleocytoplasmic carrier activity; GO:0005048,signal sequence binding; GO:00…	PF13513.9:HEAT-like repeat	--	--	--
NPaulChr01AG001220	0.2989	0.4559	1.3114	0.5453	0.4738	0.554	0.1378	1.7368	18.1971	NA	NA	3.8576	up	4.01051	up	Chr01A	1544135	1546984	+	NPaulChr01AG001220	--	K25193 serine decarboxylase [EC:4.1.1.-] | (RefSeq) serine decarboxylase 1-like isoform X1 (A)	ko00564: Glycerophospholipid metabolism	serine decarboxylase 1-like isoform X1 [Nymphaea colorata]	SDC1_ORYSJ RecName: Full=Serine decarboxylase 1; EC=4.1.1.-;	A0A1U7YP21_NELNU SubName: Full=serine decarboxylase-like {ECO:0000313|RefSeq:XP_010241731.1, ECO:0000313|RefSeq:XP_010241733.1};	Glutamate decarboxylase and related proteins	GO:0030170,pyridoxal phosphate binding; GO:0102705,serine decarboxylase activity; GO:0019752,carboxylic acid metabolic process; GO:0006807,nitrogen compound metabolic process; GO:0003674,molecular_function; GO:0005488,binding; GO:0019842,vitamin binding; GO:0036094,small molecule binding; GO:0043167,ion binding; GO:0043168,anion binding; GO:0070279,vitamin B6 binding; GO:0097159,organic cyclic co…	PF00282.22:Pyridoxal-dependent decarboxylase conserved domain	--	--	--
NPaulChr01AG002160	2.6302	2.3663	1.3317	2.2149	2.2454	2.0896	0.2797	0	0.1141	0.226058	FALSE	-3.33127	down	-3.60454	down	Chr01A	2788390	2789556	-	NPaulChr01AG002160	--	--	--	hypothetical protein EJ110_NYTH41879 [Nymphaea thermarum]	--	A0A5K0VCG6_9MAGN SubName: Full=Uncharacterized protein {ECO:0000313|EMBL:VVV37844.1}; Flags: Fragment;	--	--	PF01190.20:Pollen protein Ole e 1 like	--	--	--
NPaulChr01AG002720	2.5032	0.66	2.6442	1.015	0.098	0.3683	0	0	0.2091	-1.79648	FALSE	-4.2697	down	NA	NA	Chr01A	3315135	3327055	+	NPaulChr01AG002720	--	K04382 serine/threonine-protein phosphatase 2A catalytic subunit [EC:3.1.3.16] | (RefSeq) serine/threonine-protein phosphatase PP2A-2 catalytic subunit-like isoform X1 (A)	ko03015: mRNA surveillance pathway; ko04136: Autophagy - other	serine/threonine-protein phosphatase PP2A-2 catalytic subunit-like isoform X2 [Nymphaea colorata]	PP2A5_TOBAC RecName: Full=Serine/threonine-protein phosphatase PP2A-5 catalytic subunit; EC=3.1.3.16;	A0A7J6V017_THATH RecName: Full=Serine/threonine-protein phosphatase {ECO:0000256|RuleBase:RU004273}; EC=3.1.3.16 {ECO:0000256|RuleBase:RU004273}; Flags: Fragment;	Serine/threonine protein phosphatase 2A, catalytic subunit	GO:0005737,cytoplasm; GO:0005634,nucleus; GO:0046872,metal ion binding; GO:0017018,myosin phosphatase activity; GO:0004722,protein serine/threonine phosphatase activity; GO:0000082,G1/S transition of mitotic cell cycle; GO:0003674,molecular_function; GO:0005488,binding; GO:0043167,ion binding; GO:0043169,cation binding; GO:0003824,catalytic activity; GO:0004721,phosphoprotein phosphatase activity…	PF00149.31:Calcineurin-like phosphoesterase	--	--	--
NPaulChr01AG008410	4.1925	4.999	6.6608	0.2878	0	0.1149	0.1333	0	0.489	-5.10533	down	-4.09627	down	NA	NA	Chr01A	13161270	13161791	+	NPaulChr01AG008410	--	K20725 MAP kinase substrate 1 | (RefSeq) protein MKS1-like (A)	ko04016: MAPK signaling pathway - plant	VQ motif-containing protein 25-like [Nymphaea colorata]	VQ18_ARATH RecName: Full=VQ motif-containing protein 18 {ECO:0000303|PubMed:22535423}; Short=AtVQ18 {ECO:0000303|PubMed:22535423};	A0A5K0V6X0_9MAGN RecName: Full=VQ domain-containing protein {ECO:0000259|Pfam:PF05678};	--	GO:0005634,nucleus; GO:0071215,cellular response to abscisic acid stimulus; GO:0090351,seedling development; GO:0008150,biological_process; GO:0009719,response to endogenous stimulus; GO:0009725,response to hormone; GO:0009737,response to abscisic acid; GO:0009987,cellular process; GO:0010033,response to organic substance; GO:0032870,cellular response to hormone stimulus; GO:0033993,response to l…	PF05678.17:VQ motif	--	--	--
NPaulChr01AG008420	17.5155	9.1128	10.274	24.3783	14.8964	15.883	24.696	13.0154	16.9567	0.757436	FALSE	1.17384	up	0.365443	FALSE	Chr01A	13229035	13234705	+	NPaulChr01AG008420	--	K10256 omega-6 fatty acid desaturase / acyl-lipid omega-6 desaturase (Delta-12 desaturase) [EC:1.14.19.6 1.14.19.22] | (RefSeq) omega-6 fatty acid desaturase, endoplasmic reticulum isozyme 2 (A)	ko01040: Biosynthesis of unsaturated fatty acids; ko01100: Metabolic pathways; ko01212: Fatty acid metabolism	Omega-6 fatty acid desaturase endoplasmic reticulum isozyme 2 [Nymphaea thermarum]	FD6E2_SOYBN RecName: Full=Omega-6 fatty acid desaturase, endoplasmic reticulum isozyme 2; EC=1.14.19.-;	A0A5K0V619_9MAGN SubName: Full=Uncharacterized protein {ECO:0000313|EMBL:VVV36182.1}; Flags: Fragment;	--	GO:0005789,endoplasmic reticulum membrane; GO:0016021,integral component of membrane; GO:0016717,oxidoreductase activity, acting on paired donors, with oxidation of a pair of donors resulting in the reduction of molecular oxygen to two molecules of water; GO:0006636,unsaturated fatty acid biosynthetic process; GO:0003674,molecular_function; GO:0003824,catalytic activity; GO:0016491,oxidoreductase…	PF00487.27:Fatty acid desaturase	--	--	--
NPaulChr01AG008470	0	0	0	1.8156	30.7489	21.0528	89.5657	83.5828	77.7268	10.1302	up	12.7603	up	2.56984	up	Chr01A	13258971	13260292	-	NPaulChr01AG008470	--	--	--	seed maturation protein [Nymphaea thermarum]	--	A0A5K0V550_9MAGN SubName: Full=Uncharacterized protein {ECO:0000313|EMBL:VVV36180.1}; Flags: Fragment;	--	GO:0009793,embryo development ending in seed dormancy; GO:0000003,reproduction; GO:0003006,developmental process involved in reproduction; GO:0007275,multicellular organism development; GO:0008150,biological_process; GO:0009790,embryo development; GO:0009791,post-embryonic development; GO:0010154,fruit development; GO:0022414,reproductive process; GO:0032501,multicellular organismal process; GO:0…	--	--	--	--
NPaulChr01AG008540	5.1419	1.2304	1.7696	0.9031	2.5576	0.6408	0	0	0.0568	-0.805111	FALSE	-6.56031	down	-5.80656	down	Chr01A	13622923	13627893	+	NPaulChr01AG008540	--	--	--	hypothetical protein EJ110_NYTH56062 [Nymphaea thermarum]	--	A0A5K0V736_9MAGN SubName: Full=Uncharacterized protein {ECO:0000313|EMBL:VVV36068.1}; Flags: Fragment;	--	--	--	--	--	--
NPaulChr01AG008600	0.9612	0	0.032	5.5656	3.8482	4.0957	0.7249	1.9	1.445	3.93408	up	2.61424	FALSE	-1.37733	down	Chr01A	13905866	13914423	+	NPaulChr01AG008600	--	K26554 MFS transporter, POT/PTR family, low-affinity nitrate transporter | (RefSeq) protein NRT1/ PTR FAMILY 7.2-like isoform X1 (A)	--	NRT1-PTR FAMILY 7-3 protein [Nymphaea thermarum]	PTR14_ARATH RecName: Full=Protein NRT1/ PTR FAMILY 7.3; Short=AtNPF7.3; AltName: Full=Nitrate transporter 1.5;	A0A2I0A5R4_9ASPA SubName: Full=Nitrate transporter 1.5 {ECO:0000313|EMBL:PKA50880.1};	H+/oligopeptide symporter	GO:0016021,integral component of membrane; GO:0005886,plasma membrane; GO:0015112,nitrate transmembrane transporter activity; GO:0015386,potassium:proton antiporter activity; GO:0015293,symporter activity; GO:0010150,leaf senescence; GO:0015706,nitrate transmembrane transport; GO:0055075,potassium ion homeostasis; GO:1902600,proton transmembrane transport; GO:0010167,response to nitrate; GO:00036…	PF00854.24:POT family	--	--	--
NPaulChr01AG008650	3.5172	6.2956	7.6241	1.9043	2.8254	2.6155	9.7524	2.5318	2.1891	-1.05531	down	0.35954	FALSE	1.35857	FALSE	Chr01A	14005454	14013227	+	NPaulChr01AG008650	--	K13412 calcium-dependent protein kinase [EC:2.7.11.1] | (RefSeq) calcium-dependent protein kinase 20-like (A)	ko04626: Plant-pathogen interaction	Calcium-dependent protein kinase 8 [Nymphaea thermarum]	CDPKK_ORYSJ RecName: Full=Calcium-dependent protein kinase 20 {ECO:0000305}; Short=OsCDPK20 {ECO:0000305}; Short=OsCPK20 {ECO:0000303|PubMed:15695435}; EC=2.7.11.1 {ECO:0000305};	A0A443N5H3_9MAGN SubName: Full=Calcium-dependent protein kinase 32-like protein {ECO:0000313|EMBL:RWR73772.1};	Ca2+/calmodulin-dependent protein kinase, EF-Hand protein superfamily	GO:0005737,cytoplasm; GO:0005634,nucleus; GO:0005886,plasma membrane; GO:0005524,ATP binding; GO:0005509,calcium ion binding; GO:0009931,calcium-dependent protein serine/threonine kinase activity; GO:0005516,calmodulin binding; GO:0004683,calmodulin-dependent protein kinase activity; GO:0106310,protein serine kinase activity; GO:0035556,intracellular signal transduction; GO:0018105,peptidyl-serin…	PF00069.28:Protein kinase domain	--	--	--
NPaulChr01AG008680	0.8773	0.8353	0.7986	0.3715	0.6511	0.3559	0.0516	0.168	0.1052	-0.68746	FALSE	-2.38081	down	-1.74782	down	Chr01A	14113943	14117985	-	NPaulChr01AG008680	--	K15285 solute carrier family 35, member E3 | (RefSeq) UDP-xylose transporter 3-like (A)	--	LOW QUALITY PROTEIN: FT-interacting protein 3-like [Nymphaea colorata]	FTIP3_ARATH RecName: Full=FT-interacting protein 3 {ECO:0000303|PubMed:29742441}; AltName: Full=Multiple C2 domain and transmembrane region protein 3 {ECO:0000303|PubMed:29259105};	A0A1U8AE53_NELNU SubName: Full=FT-interacting protein 1-like {ECO:0000313|RefSeq:XP_010265829.1, ECO:0000313|RefSeq:XP_010265830.1};	--	GO:0005737,cytoplasm; GO:0005829,cytosol; GO:0005783,endoplasmic reticulum; GO:0005789,endoplasmic reticulum membrane; GO:0005768,endosome; GO:0010008,endosome membrane; GO:0000139,Golgi membrane; GO:0016021,integral component of membrane; GO:0009505,plant-type cell wall; GO:0005886,plasma membrane; GO:0009506,plasmodesma; GO:0016757,glycosyltransferase activity; GO:0046872,metal ion binding; GO:…	PF08372.13:Plant phosphoribosyltransferase C-terminal	--	--	--
NPaulChr01AG008700	1.4859	4.93	2.2714	5.576	2.4717	1.1612	0.1347	0.1644	0.1373	0.256366	FALSE	-3.7148	down	-4.01781	down	Chr01A	14124532	14187419	+	NPaulChr01AG008700	--	K03167 DNA topoisomerase VI subunit B [EC:5.6.2.2] | (RefSeq) DNA topoisomerase 6 subunit B isoform X1 (A)	--	DNA topoisomerase 6 subunit B isoform X1 [Nymphaea colorata]	TOP6B_ORYSI RecName: Full=DNA topoisomerase 6 subunit B {ECO:0000255|HAMAP-Rule:MF_03165}; Short=OsTOP6B; EC=5.6.2.2 {ECO:0000255|HAMAP-Rule:MF_03165};	A0A6I9RVC3_ELAGV RecName: Full=DNA topoisomerase 6 subunit B {ECO:0000256|HAMAP-Rule:MF_03165}; EC=5.6.2.2 {ECO:0000256|HAMAP-Rule:MF_03165};	--	GO:0009330,DNA topoisomerase type II (double strand cut, ATP-hydrolyzing) complex; GO:0005634,nucleus; GO:0005524,ATP binding; GO:0003677,DNA binding; GO:0003918,DNA topoisomerase type II (double strand cut, ATP-hydrolyzing) activity; GO:0042803,protein homodimerization activity; GO:0000902,cell morphogenesis; GO:0042023,DNA endoreduplication; GO:0006265,DNA topological change; GO:0007389,pattern…	PF09239.14:Topoisomerase VI B subunit, transducer	--	--	--
NPaulChr01AG008730	2.7758	3.1396	6.0616	1.8073	6.5534	3.9983	5.5479	7.9364	12.7822	0.245559	FALSE	1.72758	up	1.42945	up	Chr01A	14213778	14235445	+	NPaulChr01AG008730	--	K06617 raffinose synthase [EC:2.4.1.82] | (RefSeq) probable galactinol--sucrose galactosyltransferase 2 isoform X1 (A)	ko00052: Galactose metabolism; ko01100: Metabolic pathways	probable galactinol--sucrose galactosyltransferase 2 isoform X1 [Nymphaea colorata]	RFS2_ARATH RecName: Full=Probable galactinol--sucrose galactosyltransferase 2; EC=2.4.1.82; AltName: Full=Protein SEED IMBIBITION 2; AltName: Full=Raffinose synthase 2;	A0A3S3M5V7_9MAGN SubName: Full=Glycosyl hydrolases 36 {ECO:0000313|EMBL:RWR73773.1};	--	GO:0009506,plasmodesma; GO:0016757,glycosyltransferase activity; GO:0052692,raffinose alpha-galactosidase activity; GO:0034484,raffinose catabolic process; GO:0006979,response to oxidative stress; GO:0003674,molecular_function; GO:0003824,catalytic activity; GO:0016740,transferase activity; GO:0004553,hydrolase activity, hydrolyzing O-glycosyl compounds; GO:0004557,alpha-galactosidase activity; G…	PF05691.15:Raffinose synthase or seed imbibition protein Sip1	--	--	--
NPaulChr01AG008790	1.5119	2.8747	4.6152	1.0468	2.9182	0.4178	0.606	0.4436	0.2965	-0.845632	FALSE	-2.11608	down	-1.3227	FALSE	Chr01A	14450552	14458690	-	NPaulChr01AG008790	--	K07432 beta-1,4-N-acetylglucosaminyltransferase [EC:2.4.1.141] | (RefSeq) uncharacterized protein LOC116256083 (A)	ko00510: N-Glycan biosynthesis; ko00513: Various types of N-glycan biosynthesis; ko01100: Metabolic pathways	UDP-N-acetylglucosamine transferase subunit ALG13-like protein [Nymphaea thermarum]	--	A0A835DEF5_9MAGN RecName: Full=Glyco_tran_28_C domain-containing protein {ECO:0000259|Pfam:PF04101};	Predicted glycosyltransferase	GO:0016758,hexosyltransferase activity; GO:0003674,molecular_function; GO:0003824,catalytic activity; GO:0016740,transferase activity; GO:0016757,glycosyltransferase activity	PF04101.19:Glycosyltransferase family 28 C-terminal domain	--	--	--
NPaulChr01AG008810	1.4927	1.9117	2.3653	3.3564	2.8049	2.1083	0.8664	1.3058	0.748	0.702099	FALSE	-0.38057	FALSE	-1.13409	down	Chr01A	14479366	14483785	-	NPaulChr01AG008810	--	K02981 small subunit ribosomal protein S2e | (RefSeq) 40S ribosomal protein S2-3-like (A)	ko03010: Ribosome	40S ribosomal protein S2-4 [Nymphaea thermarum]	RS24_ARATH RecName: Full=40S ribosomal protein S2-4;	A0A200Q3R4_9MAGN SubName: Full=Ribosomal protein S5 {ECO:0000313|EMBL:OVA05101.1};	40S ribosomal protein S2/30S ribosomal protein S5	GO:0005829,cytosol; GO:0022627,cytosolic small ribosomal subunit; GO:0009506,plasmodesma; GO:0003729,mRNA binding; GO:0003735,structural constituent of ribosome; GO:0006412,translation; GO:0003674,molecular_function; GO:0003676,nucleic acid binding; GO:0003723,RNA binding; GO:0005488,binding; GO:0097159,organic cyclic compound binding; GO:1901363,heterocyclic compound binding; GO:0005198,structur…	PF00333.23:Ribosomal protein S5, N-terminal domain	--	--	--
NPaulChr01AG008850	1.3291	14.7415	18.0422	1.7774	4.9606	5.1145	6.6233	7.8946	7.3053	-1.32581	FALSE	-0.0390781	FALSE	1.22786	up	Chr01A	14549774	14570651	+	NPaulChr01AG008850	--	K08064 nuclear transcription factor Y, alpha | (RefSeq) nuclear transcription factor Y subunit A-1-like isoform X2 (A)	--	Nuclear transcription factor Y subunit A-1 [Nymphaea thermarum]	NFYA1_ARATH RecName: Full=Nuclear transcription factor Y subunit A-1; Short=AtNF-YA-1; AltName: Full=Protein EMBRYO DEFECTIVE 2220; AltName: Full=Transcriptional activator HAP2A;	W1P1S1_AMBTC RecName: Full=Nuclear transcription factor Y subunit {ECO:0000256|RuleBase:RU367155};	CCAAT-binding factor, subunit B (HAP2)	GO:0016602,CCAAT-binding factor complex; GO:0003700,DNA-binding transcription factor activity; GO:0000981,DNA-binding transcription factor activity, RNA polymerase II-specific; GO:0000978,RNA polymerase II cis-regulatory region sequence-specific DNA binding; GO:0000976,transcription cis-regulatory region binding; GO:0009793,embryo development ending in seed dormancy; GO:0055046,microgametogenesis…	PF02045.18:CCAAT-binding transcription factor (CBF-B/NF-YA) subunit B	NF-YA	TF	NF-Y->NF-YA
NPaulChr01AG008870	0.8838	22.9058	39.719	1.7025	0.0301	0.5889	0.1051	0	0.1286	-4.59959	down	-7.46994	down	-2.91103	FALSE	Chr01A	14608322	14618199	+	NPaulChr01AG008870	--	K13436 pto-interacting protein 1 [EC:2.7.11.1] | (RefSeq) pto-interacting protein 1-like (A)	ko04626: Plant-pathogen interaction	protein STRUBBELIG-RECEPTOR FAMILY 8-like isoform X2 [Nymphaea colorata]	SRF8_ARATH RecName: Full=Protein STRUBBELIG-RECEPTOR FAMILY 8; AltName: Full=Leucine-rich repeat receptor kinase-like protein SRF8; Flags: Precursor;	A0A068U7E7_COFCA RecName: Full=Protein kinase domain-containing protein {ECO:0000259|PROSITE:PS50011};	--	GO:0016021,integral component of membrane; GO:0005886,plasma membrane; GO:0005524,ATP binding; GO:0004714,transmembrane receptor protein tyrosine kinase activity; GO:0006468,protein phosphorylation; GO:0000166,nucleotide binding; GO:0003674,molecular_function; GO:0005488,binding; GO:0017076,purine nucleotide binding; GO:0030554,adenyl nucleotide binding; GO:0032553,ribonucleotide binding; GO:0032…	PF07714.20:Protein tyrosine and serine/threonine kinase	--	--	--
NPaulChr01AG008910	0.2092	0.3647	0.2404	0.456	0.2948	0.1187	0.0643	0.0112	0.0898	0.266544	FALSE	-1.69283	FALSE	-2.00888	down	Chr01A	14714018	14726323	+	NPaulChr01AG008910	--	--	--	Alpha-crystallin domain-containing protein 22-3 [Nymphaea thermarum]	IDM3_ARATH RecName: Full=Increased DNA methylation 3 {ECO:0000303|PubMed:25684209}; AltName: Full=Alpha-crystallin domain-containing protein 51.9 {ECO:0000303|PubMed:16531488}; Short=AtAcd51.9 {ECO:0000303|PubMed:16531488};	A0A5K0V3N5_9MAGN SubName: Full=Uncharacterized protein {ECO:0000313|EMBL:VVV35727.1}; Flags: Fragment;	--	GO:0005634,nucleus; GO:1901537,positive regulation of DNA demethylation; GO:0006139,nucleobase-containing compound metabolic process; GO:0006259,DNA metabolic process; GO:0006304,DNA modification; GO:0006725,cellular aromatic compound metabolic process; GO:0006807,nitrogen compound metabolic process; GO:0008150,biological_process; GO:0008152,metabolic process; GO:0009893,positive regulation of me…	PF00011.24:Hsp20/alpha crystallin family	--	--	--
NPaulChr01AG008920	1.9741	1.1864	0.7875	7.9483	4.6474	5.9883	7.3617	5.5509	5.5646	2.40636	up	2.82538	up	0.366286	FALSE	Chr01A	14730111	14731056	-	NPaulChr01AG008920	--	--	--	Thioredoxin-like protein Clot [Nymphaea thermarum]	TCLOT_ARATH RecName: Full=Thioredoxin-like protein Clot; AltName: Full=Thioredoxin Clot; Short=AtClot;	A0A7J0EXW4_9ERIC SubName: Full=Thioredoxin superfamily protein {ECO:0000313|EMBL:GFY90447.1};	Uncharacterized conserved protein	GO:0005829,cytosol; GO:0009536,plastid; GO:0004601,peroxidase activity; GO:0047134,protein-disulfide reductase (NAD(P)) activity; GO:0003674,molecular_function; GO:0003824,catalytic activity; GO:0016209,antioxidant activity; GO:0016491,oxidoreductase activity; GO:0016684,oxidoreductase activity, acting on peroxide as acceptor; GO:0015035,protein-disulfide reductase activity; GO:0015036,disulfide …	PF06110.14:Eukaryotic protein of unknown function (DUF953)	--	--	--
NPaulChr01AG008930	0	0.238	0.0856	0.1164	2.5558	0.3408	3.2715	3.3776	3.1661	NA	NA	5.52639	up	2.05439	FALSE	Chr01A	14751046	14756597	-	NPaulChr01AG008930	--	K09838 zeaxanthin epoxidase [EC:1.14.15.21] | (RefSeq) zeaxanthin epoxidase, chloroplastic-like (A)	ko00906: Carotenoid biosynthesis; ko01100: Metabolic pathways; ko01110: Biosynthesis of secondary metabolites	zeaxanthin epoxidase, chloroplastic-like [Nymphaea colorata]	ZEP_ORYSJ RecName: Full=Zeaxanthin epoxidase, chloroplastic; Short=OsZEP1; EC=1.14.15.21; AltName: Full=Protein ABA DEFICIENT 1; Short=OsABA1; Flags: Precursor;	A0A3S3MDJ7_9MAGN SubName: Full=Zeaxanthin epoxidase, chloroplastic-like protein isoform X1 {ECO:0000313|EMBL:RWR77835.1};	Kynurenine 3-monooxygenase and related flavoprotein monooxygenases	GO:0031969,chloroplast membrane; GO:0009535,chloroplast thylakoid membrane; GO:0071949,FAD binding; GO:0052662,zeaxanthin epoxidase activity; GO:0009688,abscisic acid biosynthetic process; GO:0050891,multicellular organismal water homeostasis; GO:0009414,response to water deprivation; GO:0016123,xanthophyll biosynthetic process; GO:0000166,nucleotide binding; GO:0003674,molecular_function; GO:000…	PF01494.22:FAD binding domain	--	--	--
NPaulChr01AG008960	1.8058	1.3773	1.6507	2.3962	2.7039	2.3312	0.9016	0.3385	1.018	0.803272	FALSE	-0.489342	FALSE	-1.34491	down	Chr01A	14827270	14828272	+	NPaulChr01AG008960	--	--	--	uncharacterized protein LOC116250964 [Nymphaea colorata]	--	A0A5K0V3W9_9MAGN SubName: Full=Uncharacterized protein {ECO:0000313|EMBL:VVV35705.1};	--	--	--	--	--	--
NPaulChr01AG008990	1.7195	8.8285	6.4804	0.4416	0.7035	1.4102	0.2301	0.3743	0.2502	-2.54046	down	-3.71784	down	-1.24281	FALSE	Chr01A	14881913	14896740	+	NPaulChr01AG008990	--	K02201 pantetheine-phosphate adenylyltransferase [EC:2.7.7.3] | (RefSeq) phosphopantetheine adenylyltransferase 1 (A)	ko00770: Pantothenate and CoA biosynthesis; ko01100: Metabolic pathways; ko01240: Biosynthesis of cofactors	Phosphopantetheine adenylyltransferase [Nymphaea thermarum]	COAD_ARATH RecName: Full=Phosphopantetheine adenylyltransferase {ECO:0000303|PubMed:12860978}; EC=2.7.7.3 {ECO:0000269|PubMed:12860978, ECO:0000269|PubMed:18621975}; AltName: Full=AtCoaD {ECO:0000303|PubMed:12860978}; AltName: Full=Dephospho-CoA pyrophosphorylase {ECO:0000305}; AltName: Full=Pantetheine-phosphate adenylyltransferase {ECO:0000303|PubMed:18621975};	A0A5K0X601_9MAGN SubName: Full=Uncharacterized protein {ECO:0000313|EMBL:VVV61009.1};	Predicted nucleotidyltransferase	GO:0005737,cytoplasm; GO:0005524,ATP binding; GO:0004140,dephospho-CoA kinase activity; GO:0004595,pantetheine-phosphate adenylyltransferase activity; GO:0015937,coenzyme A biosynthetic process; GO:0006629,lipid metabolic process; GO:0019915,lipid storage; GO:0080020,regulation of coenzyme A biosynthetic process; GO:0006970,response to osmotic stress; GO:0009651,response to salt stress; GO:000016…	PF01467.29:Cytidylyltransferase-like	--	--	--
NPaulChr01AG009010	0.4082	0.3478	0.3631	0.1208	0.07	0.1315	0.1322	0.1613	0.1617	-1.59918	down	-0.703065	FALSE	0.844308	FALSE	Chr01A	14960187	14970960	+	NPaulChr01AG009010	--	K02201 pantetheine-phosphate adenylyltransferase [EC:2.7.7.3] | (RefSeq) phosphopantetheine adenylyltransferase 1 (A)	ko00770: Pantothenate and CoA biosynthesis; ko01100: Metabolic pathways; ko01240: Biosynthesis of cofactors	Phosphopantetheine adenylyltransferase 1 [Nymphaea thermarum]	COAD1_ORYSJ RecName: Full=Phosphopantetheine adenylyltransferase 1; EC=2.7.7.3; AltName: Full=Dephospho-CoA pyrophosphorylase 1; AltName: Full=Pantetheine-phosphate adenylyltransferase 1;	A0A7I8JXZ6_SPIIN SubName: Full=Hypothetical protein {ECO:0000313|EMBL:CAA7388208.1};	Predicted nucleotidyltransferase	GO:0005524,ATP binding; GO:0004140,dephospho-CoA kinase activity; GO:0004595,pantetheine-phosphate adenylyltransferase activity; GO:0015937,coenzyme A biosynthetic process; GO:0000166,nucleotide binding; GO:0003674,molecular_function; GO:0005488,binding; GO:0017076,purine nucleotide binding; GO:0030554,adenyl nucleotide binding; GO:0032553,ribonucleotide binding; GO:0032555,purine ribonucleotide …	PF01467.29:Cytidylyltransferase-like	--	--	--
NPaulChr01AG009080	0.0852	0.26	0.187	0.1696	0.8557	0.4739	2.1211	2.1088	1.8738	NA	NA	4.12815	up	2.38637	up	Chr01A	15164511	15174563	+	NPaulChr01AG009080	--	--	--	UPSTREAM OF FLC protein [Nymphaea thermarum]	SOK1_ARATH RecName: Full=Protein SOSEKI 1 {ECO:0000303|PubMed:30737509}; Short=AtSOK1 {ECO:0000303|PubMed:32004461};	A0A5K0V3H4_9MAGN SubName: Full=Uncharacterized protein {ECO:0000313|EMBL:VVV35667.1}; Flags: Fragment;	--	GO:0016324,apical plasma membrane; GO:0031234,extrinsic component of cytoplasmic side of plasma membrane; GO:0042803,protein homodimerization activity; GO:0007049,cell cycle; GO:0051301,cell division; GO:1905392,plant organ morphogenesis; GO:0051258,protein polymerization; GO:0051302,regulation of cell division; GO:2000067,regulation of root morphogenesis; GO:0090708,specification of plant organ …	PF06136.16:Protein SOSEKI, plant	C2H2	TF	C2H2
NPaulChr01AG009090	0.0879	0.7153	0.0643	0.1167	0.9912	0.6519	1.9181	1.5822	5.0557	1.20971	FALSE	3.88906	up	2.6187	up	Chr01A	15201847	15205787	-	NPaulChr01AG009090	--	K15015 solute carrier family 32 (vesicular inhibitory amino acid transporter) | (RefSeq) uncharacterized protein LOC107609646 isoform X1 (A)	--	IQ domain-containing protein [Nymphaea thermarum]	IQM2_ARATH RecName: Full=IQ domain-containing protein IQM2 {ECO:0000305}; AltName: Full=IQ motif-containing protein 2 {ECO:0000303|Ref.3};	A0A3S3MQ64_9MAGN SubName: Full=IQ domain-containing protein IQM2-like protein {ECO:0000313|EMBL:RWR77676.1};	--	GO:0005737,cytoplasm; GO:0005634,nucleus; GO:0005575,cellular_component; GO:0005622,intracellular anatomical structure; GO:0110165,cellular anatomical entity; GO:0043226,organelle; GO:0043227,membrane-bounded organelle; GO:0043229,intracellular organelle; GO:0043231,intracellular membrane-bounded organelle	--	--	--	--
NPaulChr01AG009300	0.6762	0.9628	0.6676	0.6057	0.7147	1.0207	0.748	5.9324	0.8387	0.215259	FALSE	2.29498	up	2.02408	FALSE	Chr01A	15827660	15832338	-	NPaulChr01AG009300	--	K00384 thioredoxin reductase (NADPH) [EC:1.8.1.9] | (RefSeq) thioredoxin reductase NTRB-like (A)	ko00450: Selenocompound metabolism	Thioredoxin reductase 2 [Nymphaea thermarum]	TRXB1_ARATH RecName: Full=Thioredoxin reductase 1, mitochondrial; EC=1.8.1.9 {ECO:0000305|PubMed:11717467, ECO:0000305|PubMed:8308900}; AltName: Full=NADPH-dependent thioredoxin reductase 1; Short=NTR1; AltName: Full=NADPH-dependent thioredoxin reductase B; Short=AtNTRB {ECO:0000303|PubMed:11717467}; Flags: Precursor;	A0A5K0V5R2_9MAGN RecName: Full=Thioredoxin reductase {ECO:0000256|RuleBase:RU003880}; EC=1.8.1.9 {ECO:0000256|RuleBase:RU003880}; Flags: Fragment;	Thioredoxin reductase	GO:0009941,chloroplast envelope; GO:0005829,cytosol; GO:0005739,mitochondrion; GO:0005886,plasma membrane; GO:0004791,thioredoxin-disulfide reductase activity; GO:0045454,cell redox homeostasis; GO:0051781,positive regulation of cell division; GO:0019430,removal of superoxide radicals; GO:0003674,molecular_function; GO:0003824,catalytic activity; GO:0015035,protein-disulfide reductase activity; G…	PF07992.17:Pyridine nucleotide-disulphide oxidoreductase	--	--	--
NPaulChr01AG009340	2.5296	1.7431	1.6197	3.1547	0.9604	2.5921	0.1428	0.4877	0.1048	0.361669	FALSE	-2.4116	down	-2.82678	down	Chr01A	16360981	16415031	-	NPaulChr01AG009340	--	K14792 rRNA biogenesis protein RRP5 | (RefSeq) rRNA biogenesis protein RRP5 (A)	--	rRNA biogenesis protein RRP5 [Nymphaea colorata]	RRP5_ARATH RecName: Full=rRNA biogenesis protein RRP5 {ECO:0000303|PubMed:23382868}; Short=AtRrp5 {ECO:0000303|PubMed:23382868}; AltName: Full=Ribosomal RNA-processing protein 5 {ECO:0000303|PubMed:23382868};	A0A200Q7K1_9MAGN SubName: Full=Ribosomal protein S1 {ECO:0000313|EMBL:OVA06347.1};	rRNA processing protein Rrp5	GO:0005730,nucleolus; GO:0005886,plasma membrane; GO:0032040,small-subunit processome; GO:0003723,RNA binding; GO:0009553,embryo sac development; GO:0006364,rRNA processing; GO:0003674,molecular_function; GO:0003676,nucleic acid binding; GO:0005488,binding; GO:0097159,organic cyclic compound binding; GO:1901363,heterocyclic compound binding; GO:0007275,multicellular organism development; GO:00081…	PF00575.26:S1 RNA binding domain	--	--	--
NPaulChr01AG009370	2.8122	0.5792	1.0934	1.488	1.0159	2.319	0.0328	0.2803	0.1204	0.286442	FALSE	-2.8065	down	-3.1604	down	Chr01A	16520628	16545533	+	NPaulChr01AG009370	--	K01885 glutamyl-tRNA synthetase [EC:6.1.1.17] | (RefSeq) glutamate--tRNA ligase, chloroplastic/mitochondrial (A)	ko00860: Porphyrin metabolism; ko00970: Aminoacyl-tRNA biosynthesis; ko01100: Metabolic pathways; ko01110: Biosynthesis of secondary metabolites; ko01240: Biosynthesis of cofactors	glutamate--tRNA ligase, chloroplastic/mitochondrial [Nymphaea colorata]	SYEM_ARATH RecName: Full=Glutamate--tRNA ligase, chloroplastic/mitochondrial {ECO:0000305}; EC=6.1.1.17 {ECO:0000305}; AltName: Full=AtERS {ECO:0000303|PubMed:16107332}; AltName: Full=Glutamyl-tRNA synthetase {ECO:0000305}; Short=GluRS {ECO:0000305}; AltName: Full=Protein OVULE ABORTION 3 {ECO:0000303|PubMed:16297076}; Flags: Precursor;	A0A834ZH33_9MAGN RecName: Full=Glutamate--tRNA ligase {ECO:0000256|ARBA:ARBA00012835}; EC=6.1.1.17 {ECO:0000256|ARBA:ARBA00012835}; AltName: Full=Glutamyl-tRNA synthetase {ECO:0000256|ARBA:ARBA00030865};	Glutamyl-tRNA synthetase (mitochondrial)	GO:0009507,chloroplast; GO:0009570,chloroplast stroma; GO:0005739,mitochondrion; GO:0009536,plastid; GO:0005524,ATP binding; GO:0004818,glutamate-tRNA ligase activity; GO:0000049,tRNA binding; GO:0008270,zinc ion binding; GO:0009658,chloroplast organization; GO:0006424,glutamyl-tRNA aminoacylation; GO:0007005,mitochondrion organization; GO:0048481,plant ovule development; GO:0000166,nucleotide bi…	PF00749.24:tRNA synthetases class I (E and Q), catalytic domain	--	--	--
NPaulChr01AG009480	1.9859	2.5409	1.4758	1.9765	2.9793	1.8831	4.8423	5.8363	5.5618	0.366799	FALSE	2.03055	up	1.61441	up	Chr01A	16783297	16785192	-	NPaulChr01AG009480	--	K20131 Rab5 GDP/GTP exchange factor | (RefSeq) hypothetical protein (A)	--	Pentatricopeptide repeat-containing protein [Nymphaea thermarum]	THA8L_ARATH RecName: Full=Protein THYLAKOID ASSEMBLY 8-like, chloroplastic {ECO:0000303|PubMed:24047899}; Short=AtTHA8L {ECO:0000303|PubMed:24047899}; Flags: Precursor;	A0A5K0V4M0_9MAGN SubName: Full=Uncharacterized protein {ECO:0000313|EMBL:VVV35358.1}; Flags: Fragment;	--	GO:0009507,chloroplast; GO:1990825,sequence-specific mRNA binding; GO:0003727,single-stranded RNA binding; GO:0008270,zinc ion binding; GO:0003674,molecular_function; GO:0003676,nucleic acid binding; GO:0003723,RNA binding; GO:0003729,mRNA binding; GO:0005488,binding; GO:0097159,organic cyclic compound binding; GO:1901363,heterocyclic compound binding; GO:0043167,ion binding; GO:0043169,cation bi…	PF13041.9:PPR repeat family	--	--	--
NPaulChr01AG009550	1.2606	1.8375	2.8578	1.0037	1.3768	1.0682	1.6655	2.4103	1.8477	-0.59759	FALSE	0.594837	FALSE	1.14059	up	Chr01A	16941986	16947019	+	NPaulChr01AG009550	--	K14677 aminoacylase [EC:3.5.1.14] | (RefSeq) uncharacterized protein LOC116257722 isoform X1 (A)	ko00220: Arginine biosynthesis; ko01100: Metabolic pathways; ko01110: Biosynthesis of secondary metabolites; ko01210: 2-Oxocarboxylic acid metabolism; ko01230: Biosynthesis of amino acids	uncharacterized protein LOC116257722 isoform X1 [Nymphaea colorata]	--	A9PEP3_POPTR RecName: Full=N-acyl-aliphatic-L-amino acid amidohydrolase {ECO:0000256|ARBA:ARBA00011913}; EC=3.5.1.14 {ECO:0000256|ARBA:ARBA00011913}; AltName: Full=N-acyl-L-amino-acid amidohydrolase {ECO:0000256|ARBA:ARBA00029656};	Aminoacylase ACY1 and related metalloexopeptidases	GO:0005737,cytoplasm; GO:0004046,aminoacylase activity; GO:0006520,cellular amino acid metabolic process; GO:0003674,molecular_function; GO:0003824,catalytic activity; GO:0016787,hydrolase activity; GO:0016810,hydrolase activity, acting on carbon-nitrogen (but not peptide) bonds; GO:0016811,hydrolase activity, acting on carbon-nitrogen (but not peptide) bonds, in linear amides; GO:0006082,organic…	PF01546.31:Peptidase family M20/M25/M40	--	--	--
NPaulChr01AG009570	1.7395	0.9526	17.3935	0.1998	0.5657	0.3721	4.9336	0.3762	0.528	-3.93652	down	-1.13683	FALSE	NA	NA	Chr01A	16969615	16977284	-	NPaulChr01AG009570	--	--	--	uncharacterized protein LOC116257753 isoform X2 [Nymphaea colorata]	--	A0A1U7ZRQ3_NELNU SubName: Full=uncharacterized protein LOC104593378 isoform X3 {ECO:0000313|RefSeq:XP_010251456.1};	--	--	--	--	--	--
NPaulChr01AG009620	0.4667	0.8069	0.4096	0.6967	0.8879	0.8157	4.0439	3.7269	3.9992	0.693525	FALSE	3.40394	up	2.65701	up	Chr01A	17084858	17086474	+	NPaulChr01AG009620	--	K13863 solute carrier family 7 (cationic amino acid transporter), member 1 | (RefSeq) cationic amino acid transporter 2, vacuolar-like (A)	--	putative polyamine transporter [Nymphaea thermarum]	PHSC_ARATH RecName: Full=Probable polyamine transporter At3g13620;	A0A5K0V2Z9_9MAGN SubName: Full=Uncharacterized protein {ECO:0000313|EMBL:VVV35072.1};	Amino acid transporters	GO:0016021,integral component of membrane; GO:0005886,plasma membrane; GO:0015203,polyamine transmembrane transporter activity; GO:0015293,symporter activity; GO:0015846,polyamine transport; GO:0003674,molecular_function; GO:0005215,transporter activity; GO:0022857,transmembrane transporter activity; GO:0015291,secondary active transmembrane transporter activity; GO:0022804,active transmembrane t…	PF13520.9:Amino acid permease	--	--	--
NPaulChr01AG009650	4.571	7.134	2.0814	1.6881	1.2155	0.7994	0.212	0.0323	0	-1.72418	down	-5.1328	down	-3.46697	down	Chr01A	17124917	17142457	-	NPaulChr01AG009650	--	K01895 acetyl-CoA synthetase [EC:6.2.1.1] | (RefSeq) acetyl-coenzyme A synthetase, chloroplastic/glyoxysomal (A)	ko00010: Glycolysis / Gluconeogenesis; ko00620: Pyruvate metabolism; ko00630: Glyoxylate and dicarboxylate metabolism; ko00640: Propanoate metabolism; ko01100: Metabolic pathways; ko01110: Biosynthesis of secondary metabolites; ko01200: Carbon metabolism	putative acyl-activating enzyme 18 [Nymphaea thermarum]	CCL12_HUMLU RecName: Full=Probable CoA ligase CCL12 {ECO:0000305|PubMed:23300257}; Short=HlCCL12 {ECO:0000303|PubMed:23300257}; EC=6.2.1.- {ECO:0000305|PubMed:23300257};	A0A5B6Z626_DAVIN RecName: Full=4-coumarate--CoA ligase {ECO:0000256|ARBA:ARBA00012959}; EC=6.2.1.12 {ECO:0000256|ARBA:ARBA00012959}; Flags: Fragment;	Acyl-CoA synthetase	GO:0005829,cytosol; GO:0005524,ATP binding; GO:0016405,CoA-ligase activity; GO:0000166,nucleotide binding; GO:0003674,molecular_function; GO:0005488,binding; GO:0017076,purine nucleotide binding; GO:0030554,adenyl nucleotide binding; GO:0032553,ribonucleotide binding; GO:0032555,purine ribonucleotide binding; GO:0032559,adenyl ribonucleotide binding; GO:0035639,purine ribonucleoside triphosphate …	PF00501.31:AMP-binding enzyme	--	--	--
NPaulChr01AG009680	0.4878	0.1527	0.7821	0.3361	0.595	0.477	4.912	7.3863	0.55	0.182133	FALSE	3.7896	up	3.55418	up	Chr01A	17308003	17331607	-	NPaulChr01AG009680	--	K13071 pheophorbide a oxygenase [EC:1.14.15.17] | (RefSeq) pheophorbide a oxygenase, chloroplastic (A)	ko00860: Porphyrin metabolism; ko01110: Biosynthesis of secondary metabolites	protochlorophyllide-dependent translocon component 52, chloroplastic isoform X2 [Nymphaea colorata]	PTC52_ARATH RecName: Full=Protochlorophyllide-dependent translocon component 52, chloroplastic; AltName: Full=ACD1-like protein; AltName: Full=Protein TIC 55-IV; AltName: Full=Translocon at the inner envelope membrane of chloroplasts 55-IV; Flags: Precursor;	A0A1U7ZTG4_NELNU SubName: Full=protochlorophyllide-dependent translocon component 52, chloroplastic isoform X1 {ECO:0000313|RefSeq:XP_010257615.1};	--	GO:0009941,chloroplast envelope; GO:0009706,chloroplast inner membrane; GO:0005737,cytoplasm; GO:0005829,cytosol; GO:0016021,integral component of membrane; GO:0009536,plastid; GO:0051537,2 iron, 2 sulfur cluster binding; GO:0010277,chlorophyllide a oxygenase [overall] activity; GO:0046872,metal ion binding; GO:0016491,oxidoreductase activity; GO:0015031,protein transport; GO:0003674,molecular_fu…	PF08417.15:Pheophorbide a oxygenase	--	--	--
NPaulChr01AG009700	0.0874	0.4447	0.2878	0.5222	1.8485	1.4589	3.6273	5.2127	2.8593	2.42053	up	4.44222	up	1.96244	up	Chr01A	17390840	17395146	+	NPaulChr01AG009700	--	--	--	uncharacterized protein LOC116266803 [Nymphaea colorata]	--	A0A5K1BZS9_9MAGN RecName: Full=TF-B3 domain-containing protein {ECO:0000259|PROSITE:PS50863}; Flags: Fragment;	--	GO:0005634,nucleus; GO:0003677,DNA binding; GO:0003674,molecular_function; GO:0003676,nucleic acid binding; GO:0005488,binding; GO:0097159,organic cyclic compound binding; GO:1901363,heterocyclic compound binding; GO:0005575,cellular_component; GO:0005622,intracellular anatomical structure; GO:0043226,organelle; GO:0043227,membrane-bounded organelle; GO:0043229,intracellular organelle; GO:0043231…	--	--	--	--
NPaulChr01AG009750	4.9458	5.4346	1.6214	0.4526	3.2146	3.3873	0.8908	0.4476	0.5769	-0.576221	FALSE	-2.03588	down	-1.52706	FALSE	Chr01A	17477732	17484988	-	NPaulChr01AG009750	--	--	--	HIPL1 protein [Nymphaea thermarum]	HIPL1_ARATH RecName: Full=HIPL1 protein; Flags: Precursor;	W1P9W9_AMBTC RecName: Full=GSDH domain-containing protein {ECO:0000259|Pfam:PF07995};	--	GO:0031225,anchored component of membrane; GO:0046658,anchored component of plasma membrane; GO:0005739,mitochondrion; GO:0005886,plasma membrane; GO:0016491,oxidoreductase activity; GO:0003674,molecular_function; GO:0003824,catalytic activity; GO:0005575,cellular_component; GO:0016020,membrane; GO:0031224,intrinsic component of membrane; GO:0110165,cellular anatomical entity; GO:0031226,intrinsi…	PF07995.14:Glucose / Sorbosone dehydrogenase	--	--	--
NPaulChr01AG009760	0.0967	0.1967	0.3712	0.409	0.3066	0.192	0.9804	0.435	0.218	0.636945	FALSE	1.93215	up	1.24907	FALSE	Chr01A	17498653	17503882	-	NPaulChr01AG009760	--	K15710 E3 ubiquitin-protein ligase SHPRH [EC:5.6.2.- 2.3.2.27] | (RefSeq) hypothetical protein (A)	--	Pentatricopeptide repeat-containing protein [Nymphaea thermarum]	PP123_ARATH RecName: Full=Pentatricopeptide repeat-containing protein At1g74750;	A0A5K0V2G2_9MAGN RecName: Full=Smr domain-containing protein {ECO:0000259|PROSITE:PS50828};	FOG: PPR repeat	--	PF13041.9:PPR repeat family	--	--	--
NPaulChr01AG009800	3.9522	5.3087	5.3172	0.8164	0.1576	0.237	2.8183	0.2516	1.6816	-3.42389	down	-0.993991	FALSE	2.3774	FALSE	Chr01A	17680243	17683663	+	NPaulChr01AG009800	--	--	--	pheromone-processing carboxypeptidase KEX1 isoform X1 [Nymphaea colorata]	--	A0A1U8A8V9_NELNU SubName: Full=uncharacterized protein C9orf85 homolog {ECO:0000313|RefSeq:XP_010257991.1};	Uncharacterized conserved protein	--	PF10217.12:Uncharacterized conserved protein (DUF2039)	--	--	--
NPaulChr01AG009810	0	0	0.0743	0.0674	0.1074	0.1076	0.5308	1.1048	0.802	NA	NA	5.69552	up	3.45099	up	Chr01A	17683993	17688148	-	NPaulChr01AG009810	--	K03327 multidrug resistance protein, MATE family | (RefSeq) LOW QUALITY PROTEIN: protein NUCLEAR FUSION DEFECTIVE 4-like (A)	--	NUCLEAR FUSION DEFECTIVE 4 protein [Nymphaea thermarum]	NFD4_ARATH RecName: Full=Protein NUCLEAR FUSION DEFECTIVE 4 {ECO:0000303|PubMed:16698901};	A0A5K0V1V4_9MAGN RecName: Full=Nodulin-like domain-containing protein {ECO:0000259|Pfam:PF06813}; Flags: Fragment;	--	GO:0016021,integral component of membrane; GO:0016020,membrane; GO:0005739,mitochondrion; GO:0000741,karyogamy; GO:0010197,polar nucleus fusion; GO:0009651,response to salt stress; GO:0006996,organelle organization; GO:0006997,nucleus organization; GO:0008150,biological_process; GO:0009987,cellular process; GO:0016043,cellular component organization; GO:0048284,organelle fusion; GO:0071840,cellul…	PF06813.16:Nodulin-like	--	--	--
NPaulChr01AG009820	1.6312	2.0519	1.3656	0.6836	0.1361	0.0682	0.1187	0	0.1936	-2.35288	down	-3.40624	down	NA	NA	Chr01A	17689592	17692229	-	NPaulChr01AG009820	--	K03152 protein deglycase [EC:3.5.1.124] | (RefSeq) protein DJ-1 homolog A-like (A)	--	DJ-1-like protein B [Nymphaea thermarum]	DJ1B_ARATH RecName: Full=Protein DJ-1 homolog B; Short=AtDJ1B; Flags: Precursor;	A0A5K0ZW80_9MAGN RecName: Full=BRO1 domain-containing protein {ECO:0000259|Pfam:PF03097}; Flags: Fragment;	Putative transcriptional regulator DJ-1	GO:0009507,chloroplast; GO:0009570,chloroplast stroma; GO:0005737,cytoplasm; GO:0019172,glyoxalase III activity; GO:1903189,glyoxal metabolic process; GO:0003674,molecular_function; GO:0003824,catalytic activity; GO:0016829,lyase activity; GO:0016835,carbon-oxygen lyase activity; GO:0016836,hydro-lyase activity; GO:0006081,cellular aldehyde metabolic process; GO:0008150,biological_process; GO:000…	PF03097.21:BRO1-like domain	--	--	--
NPaulChr01AG009830	2.3127	3.1702	3.1989	0.05	0	0	0	0	0.0567	-7.22792	down	-6.65002	down	NA	NA	Chr01A	17705208	17718057	-	NPaulChr01AG009830	--	K09422 transcription factor MYB, plant | (RefSeq) transcription factor MYB35-like (A)	--	Transcription factor [Nymphaea thermarum]	MYB35_ARATH RecName: Full=Transcription factor MYB35 {ECO:0000303|PubMed:9839469}; AltName: Full=Myb-related protein 35 {ECO:0000303|PubMed:9839469}; Short=AtMYB35 {ECO:0000303|PubMed:9839469}; AltName: Full=Protein DEFECTIVE IN TAPETAL DEVELOPMENT AND FUNCTION 1 {ECO:0000303|PubMed:18397379};	A0A5K0V1I0_9MAGN SubName: Full=Uncharacterized protein {ECO:0000313|EMBL:VVV34957.1}; Flags: Fragment;	Transcription factor, Myb superfamily	GO:0005634,nucleus; GO:0003677,DNA binding; GO:0003700,DNA-binding transcription factor activity; GO:0048658,anther wall tapetum development; GO:0052545,callose localization; GO:0055046,microgametogenesis; GO:0003674,molecular_function; GO:0003676,nucleic acid binding; GO:0005488,binding; GO:0097159,organic cyclic compound binding; GO:1901363,heterocyclic compound binding; GO:0140110,transcriptio…	PF00249.34:Myb-like DNA-binding domain	MYB	TF	MYB->MYB
NPaulChr01AG009850	0.2432	0.2885	0.2223	1.0084	1.4565	0.7406	2.8767	3.9203	3.7015	2.26589	up	4.39269	up	2.08274	up	Chr01A	17742477	17746861	+	NPaulChr01AG009850	--	--	--	hypothetical protein EJ110_NYTH35775 [Nymphaea thermarum]	--	A0A8J4R1J7_9ROSI SubName: Full=Uncharacterized protein {ECO:0000313|EMBL:KAF3959765.1};	--	--	--	--	--	--
NPaulChr01AG009910	0.0835	0.1486	0.103	0.1454	0.1103	0.9452	0.1539	0.9273	0.2471	2.03201	FALSE	2.57718	up	0.475188	FALSE	Chr01A	17959121	17970091	+	NPaulChr01AG009910	--	K17686 P-type Cu+ transporter [EC:7.2.2.8] | (RefSeq) copper-transporting ATPase HMA4-like (A)	ko04016: MAPK signaling pathway - plant	copper-transporting ATPase HMA4-like [Nymphaea colorata]	HMA4_ORYSJ RecName: Full=Copper-transporting ATPase HMA4 {ECO:0000305}; EC=7.2.2.8 {ECO:0000269|PubMed:27387148}; AltName: Full=Protein HEAVY METAL ATPASE 4 {ECO:0000305}; Short=OsHMA4 {ECO:0000303|PubMed:27387148};	A0A3S3NVJ3_9MAGN SubName: Full=Putative copper-transporting ATPase HMA5 {ECO:0000313|EMBL:RWR76002.1};	Cation transport ATPase	GO:0016021,integral component of membrane; GO:0005774,vacuolar membrane; GO:0005524,ATP binding; GO:0016887,ATP hydrolysis activity; GO:0005507,copper ion binding; GO:0140581,P-type monovalent copper transporter activity; GO:0000166,nucleotide binding; GO:0003674,molecular_function; GO:0005488,binding; GO:0017076,purine nucleotide binding; GO:0030554,adenyl nucleotide binding; GO:0032553,ribonucl…	PF00122.23:E1-E2 ATPase	--	--	--
NPaulChr01AG009960	0.2488	0	0.1819	1.1555	0.9642	0.3953	38.069	50.3675	3.0856	NA	NA	8.34409	up	5.57389	up	Chr01A	18139851	18148197	+	NPaulChr01AG009960	--	K25796 plant-specific transcription factor YABBY family protein | (RefSeq) axial regulator YABBY 5-like (A)	--	axial regulator YABBY 5-like [Nymphaea colorata]	YAB2_ARATH RecName: Full=Putative axial regulator YABBY 2;	A0A1U8Q584_NELNU SubName: Full=putative axial regulator YABBY 2 isoform X4 {ECO:0000313|RefSeq:XP_019053973.1};	--	GO:0005634,nucleus; GO:0003700,DNA-binding transcription factor activity; GO:0046872,metal ion binding; GO:0000976,transcription cis-regulatory region binding; GO:0010158,abaxial cell fate specification; GO:0045165,cell fate commitment; GO:0003674,molecular_function; GO:0140110,transcription regulator activity; GO:0005488,binding; GO:0043167,ion binding; GO:0043169,cation binding; GO:0001067,tran…	PF04690.16:YABBY protein	C2C2-YABBY	TF	C2C2->C2C2-YABBY
NPaulChr01AG012910	0.2546	0.2071	1.7317	0.3041	0	0.2023	0.2347	2.0046	2.9855	NA	NA	1.84068	FALSE	3.70932	up	Chr01A	26591919	26598701	-	NPaulChr01AG012910	--	K14759 isochorismate synthase / 2-succinyl-5-enolpyruvyl-6-hydroxy-3-cyclohexene-1-carboxylate synthase / 2-succinyl-6-hydroxy-2,4-cyclohexadiene-1-carboxylate synthase / o-succinylbenzoate synthase [EC:5.4.4.2 2.2.1.9 4.2.99.20 4.2.1.113] | (RefSeq) protein PHYLLO, chloroplastic-like isoform X1 (A)	ko00130: Ubiquinone and other terpenoid-quinone biosynthesis; ko01100: Metabolic pathways; ko01110: Biosynthesis of secondary metabolites; ko01240: Biosynthesis of cofactors	abhd11 protein [Nymphaea thermarum]	--	A0A6P9EBP3_JUGRE SubName: Full=protein ABHD11 {ECO:0000313|RefSeq:XP_035544804.1};	Predicted alpha/beta hydrolase	--	PF12697.10:Alpha/beta hydrolase family	--	--	--
NPaulChr01AG013560	0.0176	0.0358	0	2.5205	0	1.4671	0	0	0	6.37233	up	NA	NA	-8.22387	FALSE	Chr01A	27654106	27675830	-	NPaulChr01AG013560	--	K17263 cullin-associated NEDD8-dissociated protein 1 | (RefSeq) cullin-associated NEDD8-dissociated protein 1 (A)	--	cullin-associated NEDD8-dissociated protein 1 [Nymphaea colorata]	CAND1_ARATH RecName: Full=Cullin-associated NEDD8-dissociated protein 1; AltName: Full=Cullin-associated and neddylation-dissociated protein 1; Short=AtCAND1; AltName: Full=Protein ENHANCER OF TIR1-1 AUXIN RESISTANCE 2; AltName: Full=Protein HEMIVENATA;	A0A1U7ZF51_NELNU SubName: Full=cullin-associated NEDD8-dissociated protein 1 isoform X1 {ECO:0000313|RefSeq:XP_010252334.1, ECO:0000313|RefSeq:XP_010252335.1};	TATA-binding protein-interacting protein	GO:0005634,nucleus; GO:0009505,plant-type cell wall; GO:0005886,plasma membrane; GO:0016567,protein ubiquitination; GO:0009733,response to auxin; GO:0010265,SCF complex assembly; GO:0010228,vegetative to reproductive phase transition of meristem; GO:0010051,xylem and phloem pattern formation; GO:0006807,nitrogen compound metabolic process; GO:0008150,biological_process; GO:0008152,metabolic proce…	PF08623.13:TATA-binding protein interacting (TIP20)	--	--	--
NPaulChr01AG013630	0.4094	0.5068	0.1562	0.0531	0.0188	0.0283	0.1148	0.0801	0	-3.24857	down	-1.82549	FALSE	NA	NA	Chr01A	27787260	27793188	+	NPaulChr01AG013630	--	K03809 NAD(P)H dehydrogenase (quinone) [EC:1.6.5.2] | (RefSeq) probable NAD(P)H dehydrogenase (quinone) FQR1-like 3 isoform X2 (A)	ko00130: Ubiquinone and other terpenoid-quinone biosynthesis; ko01100: Metabolic pathways; ko01110: Biosynthesis of secondary metabolites; ko01240: Biosynthesis of cofactors	Pheophytinase [Nymphaea thermarum]	FQRL3_ARATH RecName: Full=Probable NAD(P)H dehydrogenase (quinone) FQR1-like 3 {ECO:0000305}; EC=1.6.5.2 {ECO:0000250|UniProtKB:Q9LSQ5};	A0A835L9M5_9MAGN RecName: Full=AB hydrolase-1 domain-containing protein {ECO:0000259|Pfam:PF12697};	Predicted hydrolase/acyltransferase (alpha/beta hydrolase superfamily)	GO:0009536,plastid; GO:0010181,FMN binding; GO:0050136,NADH dehydrogenase (quinone) activity; GO:0008753,NADPH dehydrogenase (quinone) activity; GO:0000166,nucleotide binding; GO:0003674,molecular_function; GO:0005488,binding; GO:0032553,ribonucleotide binding; GO:0036094,small molecule binding; GO:0043167,ion binding; GO:0043168,anion binding; GO:0097159,organic cyclic compound binding; GO:00973…	PF12697.10:Alpha/beta hydrolase family	--	--	--
NPaulChr01BG013700	15.9245	14.3091	9.2957	5.7285	0.507	26.8272	45.7766	16.0766	11.1768	-0.0785027	FALSE	1.50571	up	1.51081	FALSE	Chr01B	35550	43248	-	NPaulChr01BG013700	--	K00873 pyruvate kinase [EC:2.7.1.40] | (RefSeq) pyruvate kinase 1, cytosolic-like (A)	ko00010: Glycolysis / Gluconeogenesis; ko00620: Pyruvate metabolism; ko01100: Metabolic pathways; ko01110: Biosynthesis of secondary metabolites; ko01200: Carbon metabolism; ko01230: Biosynthesis of amino acids	Pyruvate kinase 1 [Nymphaea thermarum]	KPYC1_ORYSI RecName: Full=Pyruvate kinase 1, cytosolic {ECO:0000305}; Short=OsPK1 {ECO:0000305}; EC=2.7.1.40 {ECO:0000305};	A0A6I9QMI9_ELAGV RecName: Full=Pyruvate kinase {ECO:0000256|ARBA:ARBA00012142, ECO:0000256|RuleBase:RU000504}; EC=2.7.1.40 {ECO:0000256|ARBA:ARBA00012142, ECO:0000256|RuleBase:RU000504};	Pyruvate kinase	GO:0005829,cytosol; GO:0005524,ATP binding; GO:0016301,kinase activity; GO:0000287,magnesium ion binding; GO:0030955,potassium ion binding; GO:0004743,pyruvate kinase activity; GO:0000166,nucleotide binding; GO:0003674,molecular_function; GO:0005488,binding; GO:0017076,purine nucleotide binding; GO:0030554,adenyl nucleotide binding; GO:0032553,ribonucleotide binding; GO:0032555,purine ribonucleot…	PF00224.24:Pyruvate kinase, barrel domain	--	--	--
NPaulChr01BG013730	3.3074	1.1917	1.6586	0.4514	0.7191	0.4955	0.5401	1.4242	0.5114	-1.70356	down	-0.722432	FALSE	0.925868	FALSE	Chr01B	94228	104730	+	NPaulChr01BG013730	--	K15505 DNA repair protein RAD5 [EC:5.6.2.-] | (RefSeq) DNA repair protein RAD5A isoform X1 (A)	--	DNA repair protein RAD5A isoform X2 [Nymphaea colorata]	SM3L2_ARATH RecName: Full=DNA repair protein RAD5A {ECO:0000305}; EC=3.6.4.- {ECO:0000305}; AltName: Full=Putative SWI/SNF-related matrix-associated actin-dependent regulator of chromatin subfamily A member 3-like 2 {ECO:0000305}; Short=SMARCA3-like protein 2 {ECO:0000305}; AltName: Full=RAD5 homolog A {ECO:0000303|PubMed:18310306}; Short=AtRAD5a {ECO:0000303|PubMed:18310306};	A0A314UZM0_PRUYE SubName: Full=Putative SWI/SNF-related matrix-associated actin-dependent regulator of chromatin subfamily A member 3-like 2 {ECO:0000313|EMBL:PQM40139.1};	Helicase-like transcription factor HLTF/DNA helicase RAD5, DEAD-box superfamily	GO:0005634,nucleus; GO:0005524,ATP binding; GO:0008094,ATP-dependent activity, acting on DNA; GO:0140658,ATP-dependent chromatin remodeler activity; GO:0004386,helicase activity; GO:0016818,hydrolase activity, acting on acid anhydrides, in phosphorus-containing anhydrides; GO:0003676,nucleic acid binding; GO:0008270,zinc ion binding; GO:0006281,DNA repair; GO:0009294,DNA-mediated transformation; …	PF00176.26:SNF2-related domain	SNF2	TR	SNF2
NPaulChr01BG013780	1.9457	0.8481	1.3721	2.3514	1.7628	6.0728	32.1557	6.4089	9.0886	1.48217	FALSE	4.13887	up	2.59505	up	Chr01B	157588	158524	-	NPaulChr01BG013780	--	K01213 galacturan 1,4-alpha-galacturonidase [EC:3.2.1.67] | (RefSeq) exopolygalacturonase-like (A)	ko00040: Pentose and glucuronate interconversions; ko01100: Metabolic pathways	Uncharacterized protein EJ110_NYTH56030 [Nymphaea thermarum]	Y4276_ARATH RecName: Full=Uncharacterized protein At4g22758;	A0A5K0V6X3_9MAGN SubName: Full=Uncharacterized protein {ECO:0000313|EMBL:VVV36492.1}; Flags: Fragment;	FOG: PPR repeat	--	--	--	--	--
NPaulChr01BG013800	7.7299	4.4123	16.5904	1.5204	0.775	3.7138	5.7735	4.4673	6.1663	-2.06363	down	-0.203173	FALSE	1.79989	up	Chr01B	170790	192791	+	NPaulChr01BG013800	--	K20182 vacuolar protein sorting-associated protein 33A | (RefSeq) vacuolar protein-sorting-associated protein 33 homolog (A)	--	vacuolar protein-sorting-associated protein 33 homolog [Nymphaea colorata]	VPS33_ARATH RecName: Full=Vacuolar protein-sorting-associated protein 33 homolog; Short=AtVPS33;	A0A803NWG7_CANSA SubName: Full=Uncharacterized protein {ECO:0000313|EnsemblPlants:cds.evm.model.02.2126};	Vacuolar sorting protein VPS33/slp1 (Sec1 family)	GO:0033263,CORVET complex; GO:0030897,HOPS complex; GO:0032991,protein-containing complex; GO:0005774,vacuolar membrane; GO:0005773,vacuole; GO:0006886,intracellular protein transport; GO:0016192,vesicle-mediated transport; GO:0006810,transport; GO:0008104,protein localization; GO:0008150,biological_process; GO:0009987,cellular process; GO:0015031,protein transport; GO:0033036,macromolecule local…	PF00995.26:Sec1 family	--	--	--
NPaulChr01BG013810	0.6059	13.556	16.3944	23.5839	10.4598	24.6557	1.4273	1.8172	1.5181	1.12785	FALSE	-2.07614	down	-3.26088	down	Chr01B	193367	197595	-	NPaulChr01BG013810	--	K18342 OTU domain-containing protein 6 [EC:3.4.19.12] | (RefSeq) OTU domain-containing protein At3g57810-like isoform X2 (A)	--	OTU domain-containing protein [Nymphaea thermarum]	OTU4_ARATH RecName: Full=OVARIAN TUMOR DOMAIN-containing deubiquitinating enzyme 4 {ECO:0000303|PubMed:24659992}; Short=OTU domain-containing protein 4 {ECO:0000303|PubMed:24659992}; EC=3.4.19.12 {ECO:0000269|PubMed:24659992}; AltName: Full=Deubiquitinating enzyme OTU4 {ECO:0000303|PubMed:24659992};	A0A200Q2E5_9MAGN SubName: Full=Ovarian tumor {ECO:0000313|EMBL:OVA04642.1};	OTU (ovarian tumor)-like cysteine protease	GO:0009507,chloroplast; GO:0004843,cysteine-type deubiquitinase activity; GO:0016579,protein deubiquitination; GO:0003674,molecular_function; GO:0003824,catalytic activity; GO:0008233,peptidase activity; GO:0008234,cysteine-type peptidase activity; GO:0016787,hydrolase activity; GO:0019783,ubiquitin-like protein peptidase activity; GO:0101005,deubiquitinase activity; GO:0140096,catalytic activity…	PF02338.22:OTU-like cysteine protease	--	--	--
NPaulChr01BG013830	3.037	1.2059	2.4252	0.8223	0.9945	1.957	0.2539	0.1807	0.2415	-0.632275	FALSE	-2.69713	down	-2.12451	down	Chr01B	209450	224733	+	NPaulChr01BG013830	--	K10666 E3 ubiquitin-protein ligase RNF5 [EC:2.3.2.27] | (RefSeq) uncharacterized protein LOC116259436 (A)	ko04141: Protein processing in endoplasmic reticulum	Transcriptional activator DEMETER [Nymphaea thermarum]	ROS1A_ORYSJ RecName: Full=Protein ROS1A {ECO:0000303|PubMed:22448681}; EC=3.2.2.- {ECO:0000305}; AltName: Full=Protein REPRESSOR OF SILENCING 1 homolog a {ECO:0000305}; AltName: Full=Protein ROS1 homolog {ECO:0000303|PubMed:30275307}; Short=OsROS1 {ECO:0000303|PubMed:30275307}; AltName: Full=Protein THICK ALEURONE 2 {ECO:0000303|PubMed:30275307};	A0A5K0V6J6_9MAGN SubName: Full=Uncharacterized protein {ECO:0000313|EMBL:VVV36531.1}; Flags: Fragment;	--	GO:0005634,nucleus; GO:0051539,4 iron, 4 sulfur cluster binding; GO:0003677,DNA binding; GO:0035514,DNA demethylase activity; GO:0019104,DNA N-glycosylase activity; GO:0046872,metal ion binding; GO:0006284,base-excision repair; GO:0080111,DNA demethylation; GO:0048229,gametophyte development; GO:0003674,molecular_function; GO:0005488,binding; GO:0051536,iron-sulfur cluster binding; GO:0051540,met…	PF00730.28:HhH-GPD superfamily base excision DNA repair protein	--	--	--
NPaulChr01BG013850	0.5958	1.0964	1.0581	0.2824	0.4798	0.834	0.0523	0	0	-0.58353	FALSE	-4.95217	down	-4.43543	down	Chr01B	234385	240143	+	NPaulChr01BG013850	--	K14611 solute carrier family 23 (nucleobase transporter), member 1 | (RefSeq) nucleobase-ascorbate transporter 11-like (A)	--	Nucleobase-ascorbate transporter 12 [Nymphaea thermarum]	NAT12_ARATH RecName: Full=Nucleobase-ascorbate transporter 12; Short=AtNAT12;	W1PYP2_AMBTC SubName: Full=Uncharacterized protein {ECO:0000313|EMBL:ERN13189.1};	Xanthine/uracil transporters	GO:0016021,integral component of membrane; GO:0005886,plasma membrane; GO:0015207,adenine transmembrane transporter activity; GO:0015208,guanine transmembrane transporter activity; GO:0015294,solute:cation symporter activity; GO:0015210,uracil transmembrane transporter activity; GO:0098702,adenine import across plasma membrane; GO:0098710,guanine import across plasma membrane; GO:0035344,hypoxant…	PF00860.23:Permease family	--	--	--
NPaulChr01BG014050	4.6701	2.8161	9.7473	1.2751	0.3931	2.2655	2.1715	0.6508	0.7922	-1.9372	down	-1.6254	down	0.253549	FALSE	Chr01B	396882	408660	+	NPaulChr01BG014050	--	K01090 protein phosphatase [EC:3.1.3.16] | (RefSeq) serine/threonine-protein phosphatase BSL1 (A)	--	Host cell factor 1 [Nymphaea thermarum]	GPA3_ORYSJ RecName: Full=Protein GLUTELIN PRECURSOR ACCUMULATION 3 {ECO:0000303|PubMed:24488962};	W1PYS5_AMBTC SubName: Full=Uncharacterized protein {ECO:0000313|EMBL:ERN13146.1};	Kelch repeat-containing proteins	GO:0000325,plant-type vacuole; GO:0000326,protein storage vacuole; GO:0005802,trans-Golgi network; GO:0006886,intracellular protein transport; GO:0006810,transport; GO:0008104,protein localization; GO:0008150,biological_process; GO:0009987,cellular process; GO:0015031,protein transport; GO:0033036,macromolecule localization; GO:0045184,establishment of protein localization; GO:0046907,intracellul…	PF13415.9:Galactose oxidase, central domain	--	--	--
NPaulChr01BG014080	3.2825	4.7644	4.0903	29.9729	11.1832	5.6967	7.256	40.9697	35.4653	2.1218	up	3.37219	up	1.20762	FALSE	Chr01B	435488	447239	-	NPaulChr01BG014080	--	K00700 1,4-alpha-glucan branching enzyme [EC:2.4.1.18] | (RefSeq) 1,4-alpha-glucan-branching enzyme 1, chloroplastic/amyloplastic (A)	ko00500: Starch and sucrose metabolism; ko01100: Metabolic pathways; ko01110: Biosynthesis of secondary metabolites	1-4-alpha-glucan-branching enzyme 1 [Nymphaea thermarum]	GLGB1_PEA RecName: Full=1,4-alpha-glucan-branching enzyme 1, chloroplastic/amyloplastic; EC=2.4.1.18; AltName: Full=Starch branching enzyme I; Flags: Precursor;	A0A7N2R837_QUELO RecName: Full=1,4-alpha-glucan branching enzyme {ECO:0000256|ARBA:ARBA00012541}; EC=2.4.1.18 {ECO:0000256|ARBA:ARBA00012541};	1,4-alpha-glucan branching enzyme/starch branching enzyme II	GO:0009501,amyloplast; GO:0009507,chloroplast; GO:0003844,1,4-alpha-glucan branching enzyme activity; GO:0102752,1,4-alpha-glucan branching enzyme activity (using a glucosylated glycogenin as primer for glycogen synthesis); GO:0043169,cation binding; GO:0004553,hydrolase activity, hydrolyzing O-glycosyl compounds; GO:0009793,embryo development ending in seed dormancy; GO:0005978,glycogen biosynth…	PF02806.21:Alpha amylase, C-terminal all-beta domain	--	--	--
NPaulChr01BG014150	2.0672	1.7008	2.3442	0.6704	0.221	1.384	0.0428	0	0.0524	-1.23397	FALSE	-5.37126	down	-4.20344	down	Chr01B	538494	544181	-	NPaulChr01BG014150	--	K08286 protein-serine/threonine kinase [EC:2.7.11.-] | (RefSeq) serine/threonine-protein kinase D6PKL1 (A)	--	Serine/threonine-protein kinase [Nymphaea thermarum]	KIPK2_ARATH RecName: Full=Serine/threonine-protein kinase KIPK2 {ECO:0000305}; EC=2.7.11.1 {ECO:0000255|PROSITE-ProRule:PRU00159};	A0A5K0V7P6_9MAGN RecName: Full=Protein kinase domain-containing protein {ECO:0000259|PROSITE:PS50011}; Flags: Fragment;	Putative serine/threonine protein kinase	GO:0005737,cytoplasm; GO:0005634,nucleus; GO:0005886,plasma membrane; GO:0005524,ATP binding; GO:0016301,kinase activity; GO:0019901,protein kinase binding; GO:0106310,protein serine kinase activity; GO:0004674,protein serine/threonine kinase activity; GO:0006468,protein phosphorylation; GO:0000166,nucleotide binding; GO:0003674,molecular_function; GO:0005488,binding; GO:0017076,purine nucleotide…	PF00069.28:Protein kinase domain	--	--	--
NPaulChr01BG014190	1.8548	2.3984	3.9241	0.923	1.2883	1.2841	0.4641	0.5066	0.9859	-1.03215	down	-1.47078	down	-0.491881	FALSE	Chr01B	605263	610884	+	NPaulChr01BG014190	--	K15015 solute carrier family 32 (vesicular inhibitory amino acid transporter) | (RefSeq) uncharacterized protein LOC107609646 isoform X1 (A)	--	IQ domain-containing protein [Nymphaea thermarum]	IQM3_ARATH RecName: Full=IQ domain-containing protein IQM3 {ECO:0000305}; AltName: Full=IQ motif-containing protein 3 {ECO:0000303|Ref.4};	A0A5K0V7F6_9MAGN SubName: Full=Uncharacterized protein {ECO:0000313|EMBL:VVV36769.1}; Flags: Fragment;	--	GO:0005737,cytoplasm; GO:0005634,nucleus; GO:0005575,cellular_component; GO:0005622,intracellular anatomical structure; GO:0110165,cellular anatomical entity; GO:0043226,organelle; GO:0043227,membrane-bounded organelle; GO:0043229,intracellular organelle; GO:0043231,intracellular membrane-bounded organelle	--	--	--	--
NPaulChr01BG014340	0	0.8408	0.1296	0.4702	4.2441	2.2518	35.0541	30.4182	36.6185	3.03498	FALSE	7.30821	up	4.22537	up	Chr01B	826839	839763	-	NPaulChr01BG014340	--	K16280 E3 ubiquitin-protein ligase RGLG [EC:2.3.2.27] | (RefSeq) E3 ubiquitin-protein ligase RGLG2-like isoform X1 (A)	--	GDSL esterase/lipase [Nymphaea thermarum]	GDL50_ARATH RecName: Full=GDSL esterase/lipase At3g09930; EC=3.1.1.-; AltName: Full=Extracellular lipase At3g09930; Flags: Precursor;	A0A5K0V879_9MAGN SubName: Full=Uncharacterized protein {ECO:0000313|EMBL:VVV36882.1}; Flags: Fragment;	--	GO:0005576,extracellular region; GO:0016788,hydrolase activity, acting on ester bonds; GO:0016042,lipid catabolic process; GO:0003674,molecular_function; GO:0003824,catalytic activity; GO:0016787,hydrolase activity; GO:0006629,lipid metabolic process; GO:0008150,biological_process; GO:0008152,metabolic process; GO:0009056,catabolic process; GO:0044238,primary metabolic process; GO:0071704,organic…	PF00657.25:GDSL-like Lipase/Acylhydrolase	--	--	--
NPaulChr01BG014370	0.9159	1.4783	2.2061	1.3872	3.0306	0.3322	3.2304	2.3515	2.8288	0.241796	FALSE	1.48055	up	1.19205	FALSE	Chr01B	865833	876670	-	NPaulChr01BG014370	--	K00940 nucleoside-diphosphate kinase [EC:2.7.4.6] | (RefSeq) nucleoside diphosphate kinase 2, chloroplastic (A)	ko00230: Purine metabolism; ko00240: Pyrimidine metabolism; ko01100: Metabolic pathways; ko01110: Biosynthesis of secondary metabolites; ko01232: Nucleotide metabolism; ko01240: Biosynthesis of cofactors; ko04016: MAPK signaling pathway - plant	uncharacterized protein LOC116258892 isoform X1 [Nymphaea colorata]	--	W1PZG6_AMBTC RecName: Full=DUF676 domain-containing protein {ECO:0000259|Pfam:PF05057};	Uncharacterized conserved protein	GO:0044255,cellular lipid metabolic process; GO:0006629,lipid metabolic process; GO:0008150,biological_process; GO:0008152,metabolic process; GO:0009987,cellular process; GO:0044237,cellular metabolic process; GO:0044238,primary metabolic process; GO:0071704,organic substance metabolic process	PF05057.17:Putative serine esterase (DUF676)	--	--	--
NPaulChr01BG014410	2.1213	1.6984	2.228	2.3808	4.1027	12.2993	4.743	3.6043	7.2773	1.82655	up	1.96703	up	0.0760854	FALSE	Chr01B	907810	913483	-	NPaulChr01BG014410	--	K14432 ABA responsive element binding factor | (RefSeq) uncharacterized protein LOC116256070 (A)	ko04075: Plant hormone signal transduction	G-box-binding factor 4 [Nymphaea thermarum]	BZP12_ORYSJ RecName: Full=bZIP transcription factor 12 {ECO:0000305}; Short=OsBZIP12 {ECO:0000303|PubMed:18065552}; AltName: Full=Abscisic acid responsive elements-binding factor 1 {ECO:0000305}; Short=ABA responsive element binding factor 1 {ECO:0000303|PubMed:20039193}; Short=ABRE-binding factor 1 {ECO:0000305}; Short=OsABF1 {ECO:0000303|PubMed:20039193};	A0A5K0V8C3_9MAGN RecName: Full=BZIP domain-containing protein {ECO:0000259|PROSITE:PS00036}; Flags: Fragment;	--	GO:0005634,nucleus; GO:0003700,DNA-binding transcription factor activity; GO:0043565,sequence-specific DNA binding; GO:0009738,abscisic acid-activated signaling pathway; GO:0009789,positive regulation of abscisic acid-activated signaling pathway; GO:1901002,positive regulation of response to salt stress; GO:1902584,positive regulation of response to water deprivation; GO:0045893,positive regulati…	PF00170.24:bZIP transcription factor	bZIP	TF	bZIP
NPaulChr01BG014450	5.2963	13.6639	13.9178	3.5737	2.72	1.9969	2.9238	2.7597	0.3374	-1.80428	down	-1.82911	down	-0.0777538	FALSE	Chr01B	944444	961044	+	NPaulChr01BG014450	--	K05841 sterol 3beta-glucosyltransferase [EC:2.4.1.173] | (RefSeq) sterol 3-beta-glucosyltransferase UGT80B1 isoform X1 (A)	--	sterol 3-beta-glucosyltransferase UGT80B1 isoform X1 [Nymphaea colorata]	U80B1_ARATH RecName: Full=Sterol 3-beta-glucosyltransferase UGT80B1 {ECO:0000305}; EC=2.4.1.173 {ECO:0000269|PubMed:19641030}; AltName: Full=Protein TRANSPARENT TESTA 15 {ECO:0000303|PubMed:19641030}; AltName: Full=UDP-glucose:sterol glucosyltransferase 80B1 {ECO:0000303|PubMed:19641030};	A0A200PTC1_9MAGN SubName: Full=UDP-glucuronosyl/UDP-glucosyltransferase {ECO:0000313|EMBL:OVA01454.1};	UDP-glucuronosyl and UDP-glucosyl transferase	GO:0000325,plant-type vacuole; GO:0102203,brassicasterol glucosyltransferase activity; GO:0102205,cholesterol alpha-glucosyltransferase activity; GO:0102202,soladodine glucosyltransferase activity; GO:0016906,sterol 3-beta-glucosyltransferase activity; GO:0005975,carbohydrate metabolic process; GO:0009813,flavonoid biosynthetic process; GO:0030259,lipid glycosylation; GO:0010214,seed coat develop…	PF03033.23:Glycosyltransferase family 28 N-terminal domain	--	--	--
NPaulChr01BG014470	5.0887	15.7327	7.0894	3.2919	3.2809	2.6682	2.2516	1.6026	1.3196	-1.41334	down	-1.8182	down	-0.45585	FALSE	Chr01B	973947	978005	+	NPaulChr01BG014470	--	K07456 DNA mismatch repair protein MutS2 | (RefSeq) hypothetical protein (A)	ko03430: Mismatch repair	LOW QUALITY PROTEIN: protein PHLOEM UNLOADING MODULATOR [Nymphaea colorata]	PLM_ARATH RecName: Full=Protein PHLOEM UNLOADING MODULATOR {ECO:0000303|PubMed:31182845}; EC=2.7.8.- {ECO:0000269|PubMed:31182845};	W1PYG5_AMBTC RecName: Full=PAP2_C domain-containing protein {ECO:0000259|Pfam:PF14360};	Uncharacterized conserved protein	GO:0030176,integral component of endoplasmic reticulum membrane; GO:0030173,integral component of Golgi membrane; GO:0005887,integral component of plasma membrane; GO:0009506,plasmodesma; GO:0047493,ceramide cholinephosphotransferase activity; GO:0033188,sphingomyelin synthase activity; GO:0046513,ceramide biosynthetic process; GO:0009663,plasmodesma organization; GO:0010497,plasmodesmata-mediate…	PF14360.9:PAP2 superfamily C-terminal	--	--	--
NPaulChr01BG014500	0	0.6609	0.0891	2.3446	6.6113	3.8722	21.9399	25.8565	28.21	4.28063	up	7.24993	up	2.92128	up	Chr01B	992150	993417	-	NPaulChr01BG014500	--	--	--	Abscisic stress-ripening protein 2 [Nymphaea thermarum]	ASR2_SOLLC RecName: Full=Abscisic stress-ripening protein 2 {ECO:0000303|PubMed:7846175};	A0A1U8A7E9_NELNU SubName: Full=abscisic stress-ripening protein 2-like {ECO:0000313|RefSeq:XP_010260981.1};	--	--	PF02496.19:ABA/WDS induced protein	--	--	--
NPaulChr01BG014510	1.5258	1.7781	0.3487	0.5378	4.1663	1.3385	6.2121	6.6144	9.3547	0.917362	FALSE	3.19314	up	2.22178	up	Chr01B	994835	999057	+	NPaulChr01BG014510	--	K00232 acyl-CoA oxidase [EC:1.3.3.6] | (RefSeq) acyl-coenzyme A oxidase 2, peroxisomal (A)	ko00071: Fatty acid degradation; ko00410: beta-Alanine metabolism; ko00592: alpha-Linolenic acid metabolism; ko00640: Propanoate metabolism; ko01040: Biosynthesis of unsaturated fatty acids; ko01100: Metabolic pathways; ko01110: Biosynthesis of secondary metabolites; ko01200: Carbon metabolism; ko01212: Fatty acid metabolism; ko04146: Peroxisome	Acyl-coenzyme A oxidase 2 [Nymphaea thermarum]	ACOX2_ARATH RecName: Full=Acyl-coenzyme A oxidase 2, peroxisomal {ECO:0000303|PubMed:10571860}; Short=AOX 2 {ECO:0000305}; EC=1.3.3.6 {ECO:0000269|PubMed:10571860}; AltName: Full=Long-chain acyl-CoA oxidase {ECO:0000305}; Short=AtCX2 {ECO:0000303|PubMed:10571860}; Flags: Precursor;	A0A067LQL0_JATCU RecName: Full=Acyl-coenzyme A oxidase {ECO:0000256|PIRNR:PIRNR000168};	Pristanoyl-CoA/acyl-CoA oxidase	GO:0005777,peroxisome; GO:0003997,acyl-CoA oxidase activity; GO:0071949,FAD binding; GO:0005504,fatty acid binding; GO:0050660,flavin adenine dinucleotide binding; GO:0006635,fatty acid beta-oxidation; GO:0033540,fatty acid beta-oxidation using acyl-CoA oxidase; GO:0055088,lipid homeostasis; GO:0001676,long-chain fatty acid metabolic process; GO:0003674,molecular_function; GO:0003824,catalytic ac…	PF01756.22:Acyl-CoA oxidase	--	--	--
NPaulChr01BG014530	1.7071	0.9282	6.2297	0.7401	0.6967	2.1887	0.5453	0.5703	0.7432	-1.09073	FALSE	-1.65084	down	-0.619732	FALSE	Chr01B	1011979	1020263	+	NPaulChr01BG014530	--	K10999 cellulose synthase A [EC:2.4.1.12] | (RefSeq) cellulose synthase A catalytic subunit 5 [UDP-forming]-like (A)	--	Cellulose synthase A catalytic subunit 6 UDP-forming [Nymphaea thermarum]	CESA6_ARATH RecName: Full=Cellulose synthase A catalytic subunit 6 [UDP-forming]; Short=AtCesA6; EC=2.4.1.12; AltName: Full=AraxCelA; AltName: Full=Isoxaben-resistant protein 2; AltName: Full=Protein PROCUSTE 1; AltName: Full=Protein QUILL;	F6GY47_VITVI RecName: Full=Cellulose synthase {ECO:0000256|RuleBase:RU361116}; EC=2.4.1.12 {ECO:0000256|RuleBase:RU361116};	--	GO:0010330,cellulose synthase complex; GO:0005794,Golgi apparatus; GO:0005887,integral component of plasma membrane; GO:0005886,plasma membrane; GO:0016760,cellulose synthase (UDP-forming) activity; GO:0016759,cellulose synthase activity; GO:0046872,metal ion binding; GO:0071555,cell wall organization; GO:0030244,cellulose biosynthetic process; GO:0043622,cortical microtubule organization; GO:000…	PF03552.17:Cellulose synthase	--	--	--
NPaulChr01BG014540	5.5286	8.1528	4.5789	2.3935	4.558	2.4816	1.6308	1.026	2.2129	-0.767287	FALSE	-1.30753	down	-0.59494	FALSE	Chr01B	1022016	1033666	-	NPaulChr01BG014540	--	K10706 senataxin [EC:5.6.2.-] | (RefSeq) probable helicase MAGATAMA 3 (A)	--	probable helicase MAGATAMA 3 isoform X2 [Nymphaea colorata]	MAA3_ARATH RecName: Full=Probable helicase MAGATAMA 3; EC=3.6.4.-; AltName: Full=SEN1-like protein;	A0A7I8KTI0_SPIIN SubName: Full=Hypothetical protein {ECO:0000313|EMBL:CAA7400285.1};	tRNA-splicing endonuclease positive effector (SEN1)	GO:0005634,nucleus; GO:0005524,ATP binding; GO:0004386,helicase activity; GO:0016787,hydrolase activity; GO:0003723,RNA binding; GO:0009553,embryo sac development; GO:0010183,pollen tube guidance; GO:0009875,pollen-pistil interaction; GO:0000166,nucleotide binding; GO:0003674,molecular_function; GO:0005488,binding; GO:0017076,purine nucleotide binding; GO:0030554,adenyl nucleotide binding; GO:003…	PF13087.9:AAA domain	--	--	--
NPaulChr01BG014560	1.6381	1.3213	1.8899	4.3288	0.9553	5.3403	0.7029	1.08	0.414	1.31197	FALSE	-0.538192	FALSE	-1.90744	down	Chr01B	1068266	1076362	-	NPaulChr01BG014560	--	K13091 RNA-binding protein 23/39 | (RefSeq) uncharacterized protein LOC116263283 isoform X1 (A)	--	RNA-binding protein [Nymphaea thermarum]	--	A0A834ZQ18_9MAGN SubName: Full=Uncharacterized protein {ECO:0000313|EMBL:KAF8411609.1};	Transcriptional coactivator CAPER (RRM superfamily)	GO:0005634,nucleus; GO:0003723,RNA binding; GO:0006397,mRNA processing; GO:0003674,molecular_function; GO:0003676,nucleic acid binding; GO:0005488,binding; GO:0097159,organic cyclic compound binding; GO:1901363,heterocyclic compound binding; GO:0006139,nucleobase-containing compound metabolic process; GO:0006396,RNA processing; GO:0006725,cellular aromatic compound metabolic process; GO:0006807,n…	PF00076.25:RNA recognition motif. (a.k.a. RRM, RBD, or RNP domain)	--	--	--
NPaulChr01BG014570	0	0	0	0	0	0	1.0461	0.78	1.3506	NA	NA	7.05993	up	6.96119	up	Chr01B	1096257	1099397	+	NPaulChr01BG014570	--	K09286 EREBP-like factor | (RefSeq) ethylene-responsive transcription factor RAP2-6 isoform X1 (A)	--	Ethylene-responsive transcription factor [Nymphaea thermarum]	EF110_ARATH RecName: Full=Ethylene-responsive transcription factor ERF110;	A0A5K0V7B0_9MAGN RecName: Full=AP2/ERF domain-containing protein {ECO:0000259|PROSITE:PS51032}; Flags: Fragment;	--	GO:0005634,nucleus; GO:0003677,DNA binding; GO:0003700,DNA-binding transcription factor activity; GO:0009873,ethylene-activated signaling pathway; GO:0045893,positive regulation of DNA-templated transcription; GO:0048510,regulation of timing of transition from vegetative to reproductive phase; GO:0003674,molecular_function; GO:0003676,nucleic acid binding; GO:0005488,binding; GO:0097159,organic c…	PF00847.23:AP2 domain	AP2/ERF-ERF	TF	AP2/ERF->AP2/ERF-ERF
NPaulChr01BG014600	2.3595	3.5385	1.7548	0.5174	2.3672	1.4298	0.4055	0.9446	0.6313	-0.636384	FALSE	-1.36404	down	-0.783504	FALSE	Chr01B	1120535	1126102	-	NPaulChr01BG014600	--	K11851 ubiquitin carboxyl-terminal hydrolase 30 [EC:3.4.19.12] | (RefSeq) ubiquitin carboxyl-terminal hydrolase 27 isoform X1 (A)	--	Ubiquitin carboxyl-terminal hydrolase 27, partial [Nymphaea thermarum]	UBP27_ARATH RecName: Full=Ubiquitin carboxyl-terminal hydrolase 27; EC=3.4.19.12; AltName: Full=Deubiquitinating enzyme 27; Short=AtUBP27; AltName: Full=Ubiquitin thioesterase 27; AltName: Full=Ubiquitin-specific-processing protease 27;	W1PLS7_AMBTC RecName: Full=Ubiquitin carboxyl-terminal hydrolase {ECO:0000256|RuleBase:RU366025}; EC=3.4.19.12 {ECO:0000256|RuleBase:RU366025};	Ubiquitin C-terminal hydrolase	GO:0005829,cytosol; GO:0016021,integral component of membrane; GO:0005634,nucleus; GO:0004843,cysteine-type deubiquitinase activity; GO:0004197,cysteine-type endopeptidase activity; GO:0016579,protein deubiquitination; GO:0006511,ubiquitin-dependent protein catabolic process; GO:0003674,molecular_function; GO:0003824,catalytic activity; GO:0008233,peptidase activity; GO:0008234,cysteine-type pept…	PF00443.32:Ubiquitin carboxyl-terminal hydrolase	--	--	--
NPaulChr01BG014640	0.1082	0.11	0.2374	0.8076	0.8577	0.3868	1.0472	1.5211	1.0369	2.36112	up	3.59815	up	1.19314	FALSE	Chr01B	1156637	1160754	+	NPaulChr01BG014640	--	K19891 glucan endo-1,3-beta-glucosidase 1/2/3 [EC:3.2.1.39] | (RefSeq) hypothetical protein (A)	ko00500: Starch and sucrose metabolism; ko01100: Metabolic pathways	Glucan endo-1-3-beta-glucosidase 14 [Nymphaea thermarum]	E1314_ARATH RecName: Full=Glucan endo-1,3-beta-glucosidase 14; EC=3.2.1.39; AltName: Full=(1->3)-beta-glucan endohydrolase 14; Short=(1->3)-beta-glucanase 14; AltName: Full=Beta-1,3-endoglucanase 14; Short=Beta-1,3-glucanase 14; Flags: Precursor;	A0A5K0V8S2_9MAGN SubName: Full=Uncharacterized protein {ECO:0000313|EMBL:VVV37082.1}; Flags: Fragment;	--	GO:0046658,anchored component of plasma membrane; GO:0005737,cytoplasm; GO:0005576,extracellular region; GO:0005634,nucleus; GO:0042973,glucan endo-1,3-beta-D-glucosidase activity; GO:0005975,carbohydrate metabolic process; GO:0071555,cell wall organization; GO:0006952,defense response; GO:0003674,molecular_function; GO:0003824,catalytic activity; GO:0004553,hydrolase activity, hydrolyzing O-glyc…	PF00332.21:Glycosyl hydrolases family 17	--	--	--
NPaulChr01BG014650	2.2243	1.6452	0.8873	0.8855	5.9417	0.9318	6.8222	3.7754	4.1495	0.899667	FALSE	2.23852	up	1.2871	FALSE	Chr01B	1162813	1169343	-	NPaulChr01BG014650	--	--	--	hypothetical protein EJ110_NYTH14046 [Nymphaea thermarum]	--	A0A5K0V7P3_9MAGN SubName: Full=Uncharacterized protein {ECO:0000313|EMBL:VVV37087.1}; Flags: Fragment;	--	--	PF09177.14:Syntaxin 6, N-terminal	--	--	--
NPaulChr01BG014660	15.784	1.0298	24.1754	10.7888	0.6925	0.7098	1.0432	0.7369	1.0074	-1.58167	FALSE	-3.27213	down	-1.72239	FALSE	Chr01B	1171187	1176505	-	NPaulChr01BG014660	--	K08486 syntaxin 1B/2/3 | (RefSeq) syntaxin-132-like (A)	ko04130: SNARE interactions in vesicular transport	putative syntaxin [Nymphaea thermarum]	SY132_ARATH RecName: Full=Syntaxin-132 {ECO:0000305}; Short=AtSYP132 {ECO:0000305};	W1NDI9_AMBTC RecName: Full=t-SNARE coiled-coil homology domain-containing protein {ECO:0000259|PROSITE:PS50192};	SNARE protein Syntaxin 1 and related proteins	GO:0012505,endomembrane system; GO:0016021,integral component of membrane; GO:0005886,plasma membrane; GO:0031201,SNARE complex; GO:0005484,SNAP receptor activity; GO:0000149,SNARE binding; GO:0007049,cell cycle; GO:0051301,cell division; GO:0006887,exocytosis; GO:0006886,intracellular protein transport; GO:0040008,regulation of growth; GO:0048278,vesicle docking; GO:0006906,vesicle fusion; GO:00…	PF00804.28:Syntaxin	--	--	--
NPaulChr01BG014680	3.112	4.0352	11.7349	4.0651	6.743	3.3686	1.004	1.7063	1.7105	-0.215774	FALSE	-1.49704	down	-1.32904	down	Chr01B	1184999	1191493	-	NPaulChr01BG014680	--	K03531 cell division protein FtsZ | (RefSeq) cell division protein FtsZ homolog 2-1, chloroplastic isoform X1 (A)	--	cell division protein FtsZ homolog 2-1, chloroplastic isoform X1 [Nymphaea colorata]	FTZ21_ARATH RecName: Full=Cell division protein FtsZ homolog 2-1, chloroplastic {ECO:0000303|PubMed:9836740}; Short=AtFtsZ2-1 {ECO:0000303|PubMed:9836740}; AltName: Full=Plastid division protein FTSZ2-1 {ECO:0000303|PubMed:9836740}; Flags: Precursor;	A0A3S3QEX5_9MAGN SubName: Full=Cell division protein FtsZ {ECO:0000313|EMBL:RWR83534.1};	--	GO:0009507,chloroplast; GO:0009570,chloroplast stroma; GO:0009534,chloroplast thylakoid; GO:0009535,chloroplast thylakoid membrane; GO:0070938,contractile ring; GO:0005737,cytoplasm; GO:0005783,endoplasmic reticulum; GO:0005525,GTP binding; GO:0003924,GTPase activity; GO:0043621,protein self-association; GO:0010020,chloroplast fission; GO:0048285,organelle fission; GO:0009739,response to gibberel…	PF00091.28:Tubulin/FtsZ family, GTPase domain	--	--	--
NPaulChr01BG014690	0.1793	0.3646	0.1966	0.1189	0.3158	0.2374	1.1016	0.8064	0.8084	NA	NA	2.48314	up	2.38433	up	Chr01B	1193442	1194704	+	NPaulChr01BG014690	--	--	--	F-box/LRR-repeat protein At1g67190 [Nymphaea colorata]	FBL34_ARATH RecName: Full=F-box/LRR-repeat protein At1g67190;	A0A5K0V8V3_9MAGN RecName: Full=F-box domain-containing protein {ECO:0000259|SMART:SM00256};	--	GO:0005737,cytoplasm; GO:0005575,cellular_component; GO:0005622,intracellular anatomical structure; GO:0110165,cellular anatomical entity	PF12937.10:F-box-like	--	--	--
NPaulChr01BG014700	9.1283	5.6378	3.6081	0.6988	8.4765	13.2123	0.7154	0.1663	0.9167	0.476106	FALSE	-2.75099	down	-3.29454	down	Chr01B	1204944	1215280	+	NPaulChr01BG014700	--	K14431 transcription factor TGA | (RefSeq) transcription factor TGA2.3-like isoform X1 (A)	ko04075: Plant hormone signal transduction	transcription factor TGA2.3-like isoform X1 [Nymphaea colorata]	TGA9_ARATH RecName: Full=Transcription factor TGA9 {ECO:0000303|PubMed:20805327}; AltName: Full=Protein TGACG (TGA) motif-binding protein 9 {ECO:0000303|PubMed:20805327}; AltName: Full=bZIP transcription factor 21 {ECO:0000303|PubMed:11906833}; Short=AtbZIP21 {ECO:0000303|PubMed:11906833};	A0A443NYH7_9MAGN SubName: Full=Transcription factor TGA2 {ECO:0000313|EMBL:RWR83532.1};	--	GO:0005634,nucleus; GO:0003700,DNA-binding transcription factor activity; GO:0042803,protein homodimerization activity; GO:0000976,transcription cis-regulatory region binding; GO:0048653,anther development; GO:0071588,hydrogen peroxide mediated signaling pathway; GO:0002237,response to molecule of bacterial origin; GO:0006351,DNA-templated transcription; GO:0003674,molecular_function; GO:0140110,…	PF14144.9:Seed dormancy control	bZIP	TF	bZIP
NPaulChr01BG014710	0.4695	0.2984	0.515	1.1681	11.6608	1.2588	4.3815	4.1581	4.3007	3.66204	up	3.9303	up	0.215975	FALSE	Chr01B	1220136	1223679	-	NPaulChr01BG014710	--	--	--	Uncharacterized protein EJ110_NYTH14038 [Nymphaea thermarum]	--	A0A5K0VA19_9MAGN SubName: Full=Uncharacterized protein {ECO:0000313|EMBL:VVV37128.1}; Flags: Fragment;	--	GO:0016021,integral component of membrane; GO:0005575,cellular_component; GO:0016020,membrane; GO:0031224,intrinsic component of membrane; GO:0110165,cellular anatomical entity	PF00782.23:Dual specificity phosphatase, catalytic domain	--	--	--
NPaulChr01BG014730	0.869	0.8285	0.6256	1.9729	0.7176	3.4519	3.8549	0.8552	3.1843	1.58406	up	2.37321	up	0.728876	FALSE	Chr01B	1241445	1245723	-	NPaulChr01BG014730	--	K12816 pre-mRNA-processing factor 17 | (RefSeq) uncharacterized protein LOC116262058 (A)	ko03040: Spliceosome	Pre-mRNA-processing factor 17 [Nymphaea thermarum]	GBB1_TOBAC RecName: Full=Guanine nucleotide-binding protein subunit beta-1;	A0A5K0V8F9_9MAGN SubName: Full=Uncharacterized protein {ECO:0000313|EMBL:VVV37149.1}; Flags: Fragment;	mRNA splicing factor	GO:0005737,cytoplasm; GO:0005834,heterotrimeric G-protein complex; GO:0030159,signaling receptor complex adaptor activity; GO:0007186,G protein-coupled receptor signaling pathway; GO:0003674,molecular_function; GO:0030674,protein-macromolecule adaptor activity; GO:0035591,signaling adaptor activity; GO:0060090,molecular adaptor activity; GO:0007154,cell communication; GO:0007165,signal transducti…	PF00400.35:WD domain, G-beta repeat	--	--	--
NPaulChr01BG014760	1.4359	0.9736	0.7001	2.7523	2.136	2.6196	0.3432	0.1196	0	1.44869	up	-2.09038	FALSE	-3.57695	down	Chr01B	1258677	1262600	-	NPaulChr01BG014760	--	--	--	hypothetical protein EJ110_NYTH14031 [Nymphaea thermarum]	--	A0A834Z942_9MAGN RecName: Full=AB hydrolase-1 domain-containing protein {ECO:0000259|Pfam:PF12697};	--	--	PF12697.10:Alpha/beta hydrolase family	--	--	--
NPaulChr01BG014770	40.5687	10.9502	27.999	3.3009	27.1809	4.0097	2.1711	1.4597	1.7885	-1.00248	FALSE	-3.26941	down	-2.3172	down	Chr01B	1267337	1271728	-	NPaulChr01BG014770	--	K02952 small subunit ribosomal protein S13 | (RefSeq) 30S ribosomal protein S13, chloroplastic-like (A)	ko03010: Ribosome	uncharacterized protein LOC116246405 [Nymphaea colorata]	--	A0A6J1AQK8_9ROSI SubName: Full=uncharacterized protein LOC110420332 {ECO:0000313|RefSeq:XP_021289283.1};	--	GO:0016021,integral component of membrane; GO:0005575,cellular_component; GO:0016020,membrane; GO:0031224,intrinsic component of membrane; GO:0110165,cellular anatomical entity	PF12697.10:Alpha/beta hydrolase family	--	--	--
NPaulChr01BG014860	13.0006	9.633	37.3514	20.5172	17.7982	51.3475	42.6286	38.4356	35.7384	0.773912	FALSE	1.56969	up	0.737198	FALSE	Chr01B	1346402	1348560	-	NPaulChr01BG014860	--	--	--	Zinc finger A20 and AN1 domain-containing stress-associated protein 4 [Nymphaea thermarum]	SAP4_ARATH RecName: Full=Zinc finger A20 and AN1 domain-containing stress-associated protein 4; Short=AtSAP4;	A0A5K0XGJ8_9MAGN SubName: Full=Uncharacterized protein {ECO:0000313|EMBL:VVV64720.1};	Predicted Zn-finger protein	GO:0003677,DNA binding; GO:0008270,zinc ion binding; GO:0003674,molecular_function; GO:0003676,nucleic acid binding; GO:0005488,binding; GO:0097159,organic cyclic compound binding; GO:1901363,heterocyclic compound binding; GO:0043167,ion binding; GO:0043169,cation binding; GO:0046872,metal ion binding; GO:0046914,transition metal ion binding	PF01754.19:A20-like zinc finger	--	--	--
NPaulChr01BG014880	11.9973	0.2179	0.5875	0.9595	1.302	1.234	23.0069	3.1325	2.2344	-1.69556	FALSE	1.77135	FALSE	3.40995	up	Chr01B	1359183	1362688	+	NPaulChr01BG014880	--	K01240 uridine nucleosidase [EC:3.2.2.3] | (RefSeq) uridine nucleosidase 1 (A)	ko00240: Pyrimidine metabolism; ko00760: Nicotinate and nicotinamide metabolism; ko01100: Metabolic pathways; ko01232: Nucleotide metabolism	Uridine nucleosidase 1 [Nymphaea thermarum]	URH1_ARATH RecName: Full=Uridine nucleosidase 1 {ECO:0000303|PubMed:19293370}; EC=3.2.2.3 {ECO:0000269|PubMed:19293370}; AltName: Full=Adenosine nucleosidase {ECO:0000303|PubMed:19293370}; EC=3.2.2.7 {ECO:0000269|PubMed:19293370}; AltName: Full=Inosine nucleosidase {ECO:0000303|PubMed:19293370}; EC=3.2.2.2 {ECO:0000269|PubMed:19293370}; AltName: Full=Nucleoside hydrolase 1 {ECO:0000303|PubMed:212…	W1PXT6_AMBTC RecName: Full=IU_nuc_hydro domain-containing protein {ECO:0000259|Pfam:PF01156};	Predicted inosine-uridine preferring nucleoside hydrolase	GO:0005829,cytosol; GO:0047622,adenosine nucleosidase activity; GO:0042802,identical protein binding; GO:0047724,inosine nucleosidase activity; GO:0046982,protein heterodimerization activity; GO:0042803,protein homodimerization activity; GO:0008477,purine nucleosidase activity; GO:0045437,uridine nucleosidase activity; GO:0072585,xanthosine nucleotidase activity; GO:0006152,purine nucleoside cata…	PF01156.22:Inosine-uridine preferring nucleoside hydrolase	--	--	--
NPaulChr01BG014900	7.8692	8.1231	5.9348	1.3901	2.5368	1.2347	1.4145	1.0621	0.8651	-1.90341	down	-2.1017	down	-0.255927	FALSE	Chr01B	1367368	1376731	-	NPaulChr01BG014900	--	K11293 protein HIRA/HIR1 | (RefSeq) protein HIRA isoform X1 (A)	--	protein HIRA isoform X1 [Nymphaea colorata]	HIRA_ORYSJ RecName: Full=Protein HIRA; AltName: Full=Histone regulator protein;	A0A6I9SQ83_ELAGV RecName: Full=Protein HIRA {ECO:0000256|RuleBase:RU364014};	Histone transcription regulator HIRA, WD repeat superfamily	GO:0000417,HIR complex; GO:0005634,nucleus; GO:0006336,NA; GO:0006355,regulation of DNA-templated transcription; GO:0006351,DNA-templated transcription; GO:0006139,nucleobase-containing compound metabolic process; GO:0006725,cellular aromatic compound metabolic process; GO:0006807,nitrogen compound metabolic process; GO:0008150,biological_process; GO:0008152,metabolic process; GO:0009058,biosynth…	PF07569.14:TUP1-like enhancer of split	--	--	--
NPaulChr01BG014910	1.1437	2.7915	1.4476	0.788	0.2418	0.5731	0.146	0.5937	0.0794	-1.56978	down	-2.1229	down	-0.606914	FALSE	Chr01B	1378586	1390829	+	NPaulChr01BG014910	--	K20826 RNA polymerase II-associated protein 1 | (RefSeq) transcriptional elongation regulator MINIYO (A)	--	Transcriptional elongation regulator MINIYO [Nymphaea thermarum]	IYO_ARATH RecName: Full=Transcriptional elongation regulator MINIYO {ECO:0000303|PubMed:21620701};	A0A5K1CNR1_9MAGN SubName: Full=Uncharacterized protein {ECO:0000313|EMBL:VVW29317.1}; Flags: Fragment;	Uncharacterized conserved protein	GO:0005737,cytoplasm; GO:0005634,nucleus; GO:0030154,cell differentiation; GO:0008150,biological_process; GO:0009987,cellular process; GO:0032502,developmental process; GO:0048869,cellular developmental process; GO:0005575,cellular_component; GO:0005622,intracellular anatomical structure; GO:0110165,cellular anatomical entity; GO:0043226,organelle; GO:0043227,membrane-bounded organelle; GO:004322…	--	--	--	--
NPaulChr01BG014920	10.0384	4.0837	9.3278	5.8769	6.2414	4.1283	0.8709	0.3985	0.2663	-0.346141	FALSE	-3.29002	down	-2.98741	down	Chr01B	1410995	1413726	+	NPaulChr01BG014920	--	K25193 serine decarboxylase [EC:4.1.1.-] | (RefSeq) serine decarboxylase 1-like isoform X1 (A)	ko00564: Glycerophospholipid metabolism	serine decarboxylase 1-like isoform X2 [Nymphaea colorata]	SDC1_ORYSJ RecName: Full=Serine decarboxylase 1; EC=4.1.1.-;	A0A5K0VAY2_9MAGN SubName: Full=Uncharacterized protein {ECO:0000313|EMBL:VVV37334.1}; Flags: Fragment;	Glutamate decarboxylase and related proteins	GO:0030170,pyridoxal phosphate binding; GO:0102705,serine decarboxylase activity; GO:0019752,carboxylic acid metabolic process; GO:0006807,nitrogen compound metabolic process; GO:0003674,molecular_function; GO:0005488,binding; GO:0019842,vitamin binding; GO:0036094,small molecule binding; GO:0043167,ion binding; GO:0043168,anion binding; GO:0070279,vitamin B6 binding; GO:0097159,organic cyclic co…	PF00282.22:Pyridoxal-dependent decarboxylase conserved domain	--	--	--
NPaulChr01BG014940	9.8334	13.9543	12.0414	0.6828	0.9668	0.545	0.6324	0.2572	1.0314	-3.8701	down	-3.61974	down	NA	NA	Chr01B	1461309	1461638	+	NPaulChr01BG014940	--	--	--	hypothetical protein EJ110_NYTH57728 [Nymphaea thermarum]	--	A0A5K0V9A3_9MAGN SubName: Full=Uncharacterized protein {ECO:0000313|EMBL:VVV37272.1};	--	--	PF01476.23:LysM domain	--	--	--
NPaulChr01BG014990	1.0977	2.1397	0	27.5846	110.704	76.4512	308.02	262.969	264.959	6.23439	up	8.61085	up	2.31159	up	Chr01B	1492216	1493141	+	NPaulChr01BG014990	--	--	--	hypothetical protein EJ110_NYTH48893 [Nymphaea thermarum]	--	A0A5K0V835_9MAGN SubName: Full=Uncharacterized protein {ECO:0000313|EMBL:VVV37286.1}; Flags: Fragment;	--	--	--	--	--	--
NPaulChr01BG015020	13.1644	10.2747	7.6124	40.1178	7.1729	73.2103	3.7157	14.0604	2.6464	2.13168	up	-0.0100036	FALSE	-2.20566	down	Chr01B	1543976	1546789	+	NPaulChr01BG015020	--	K25193 serine decarboxylase [EC:4.1.1.-] | (RefSeq) serine decarboxylase 1-like isoform X1 (A)	ko00564: Glycerophospholipid metabolism	serine decarboxylase 1-like isoform X1 [Nymphaea colorata]	SDC1_ORYSJ RecName: Full=Serine decarboxylase 1; EC=4.1.1.-;	A0A1U8A1N3_NELNU SubName: Full=serine decarboxylase-like {ECO:0000313|RefSeq:XP_010260914.1};	Glutamate decarboxylase and related proteins	GO:0030170,pyridoxal phosphate binding; GO:0102705,serine decarboxylase activity; GO:0019752,carboxylic acid metabolic process; GO:0006807,nitrogen compound metabolic process; GO:0003674,molecular_function; GO:0005488,binding; GO:0019842,vitamin binding; GO:0036094,small molecule binding; GO:0043167,ion binding; GO:0043168,anion binding; GO:0070279,vitamin B6 binding; GO:0097159,organic cyclic co…	PF00282.22:Pyridoxal-dependent decarboxylase conserved domain	--	--	--
NPaulChr01BG015050	0.5214	0	0	2.1702	1.3027	1.77	0.2185	0	0.2138	3.49173	up	NA	NA	-3.20066	down	Chr01B	1583924	1585515	+	NPaulChr01BG015050	--	K22736 vacuolar iron transporter family protein | (RefSeq) vacuolar iron transporter homolog 4-like (A)	--	Vacuolar iron transporter-like protein 4 [Nymphaea thermarum]	VITH4_ARATH RecName: Full=Vacuolar iron transporter homolog 4 {ECO:0000305}; AltName: Full=Protein NODULIN-LIKE 4 {ECO:0000303|PubMed:21411332};	A0A5K0V8Q5_9MAGN SubName: Full=Uncharacterized protein {ECO:0000313|EMBL:VVV37341.1}; Flags: Fragment;	Uncharacterized membrane protein	GO:0016021,integral component of membrane; GO:0016020,membrane; GO:0005774,vacuolar membrane; GO:0005381,iron ion transmembrane transporter activity; GO:0005384,manganese ion transmembrane transporter activity; GO:0030026,cellular manganese ion homeostasis; GO:0006880,intracellular sequestering of iron ion; GO:0003674,molecular_function; GO:0005215,transporter activity; GO:0008324,cation transmem…	PF01988.22:VIT family	--	--	--
NPaulChr01BG015070	2.5776	37.8647	3.1417	1.4252	1.2108	6.0296	26.5319	10.791	7.1041	-2.14611	FALSE	0.649316	FALSE	2.71439	up	Chr01B	1598707	1611079	-	NPaulChr01BG015070	--	K00416 ubiquinol-cytochrome c reductase subunit 6 | (RefSeq) cytochrome b-c1 complex subunit 6-1, mitochondrial (A)	ko00190: Oxidative phosphorylation; ko01100: Metabolic pathways	cytochrome b-c1 complex subunit 6-1, mitochondrial [Nymphaea colorata]	QCR61_ARATH RecName: Full=Cytochrome b-c1 complex subunit 6-1, mitochondrial; AltName: Full=Complex III subunit 6-1; AltName: Full=Complex III subunit VI; AltName: Full=Mitochondrial hinge protein; AltName: Full=Ubiquinol-cytochrome c oxidoreductase subunit 6-1;	A0A3N6PTQ5_BRACR RecName: Full=Cytochrome b-c1 complex subunit 6 {ECO:0000256|PIRNR:PIRNR000019};	Ubiquinol-cytochrome c reductase hinge protein	GO:0005750,mitochondrial respiratory chain complex III; GO:0006122,mitochondrial electron transport, ubiquinol to cytochrome c; GO:0006091,generation of precursor metabolites and energy; GO:0006119,oxidative phosphorylation; GO:0008150,biological_process; GO:0008152,metabolic process; GO:0009060,aerobic respiration; GO:0009987,cellular process; GO:0015980,energy derivation by oxidation of organic…	PF02320.19:Ubiquinol-cytochrome C reductase hinge protein	--	--	--
NPaulChr01BG015080	0.1808	0.2207	0.0595	0.18	0.1338	1.9539	0.15	0.8746	1.7128	NA	NA	3.14154	up	0.590419	FALSE	Chr01B	1613936	1619601	-	NPaulChr01BG015080	--	K02876 large subunit ribosomal protein L15 | (RefSeq) uncharacterized protein LOC116245975 (A)	ko03010: Ribosome	protein WHAT'S THIS FACTOR 1, chloroplastic [Nymphaea colorata]	WTF1_ARATH RecName: Full=Protein WHAT'S THIS FACTOR 1 homolog, chloroplastic {ECO:0000305}; Flags: Precursor;	A0A5K0VAQ0_9MAGN RecName: Full=PORR domain-containing protein {ECO:0000259|Pfam:PF11955};	--	GO:0009507,chloroplast; GO:0003729,mRNA binding; GO:0003723,RNA binding; GO:0000373,Group II intron splicing; GO:0006397,mRNA processing; GO:0015979,photosynthesis; GO:0003674,molecular_function; GO:0003676,nucleic acid binding; GO:0005488,binding; GO:0097159,organic cyclic compound binding; GO:1901363,heterocyclic compound binding; GO:0000375,RNA splicing, via transesterification reactions; GO:0…	PF11955.11:Plant organelle RNA recognition domain	--	--	--
NPaulChr01BG015160	2.9378	4.7618	4.2299	4.5685	3.93	2.9904	6.5586	4.2852	6.2108	0.126981	FALSE	1.12275	up	0.944745	FALSE	Chr01B	1667645	1683329	-	NPaulChr01BG015160	--	K04424 sterile alpha motif and leucine zipper containing kinase AZK [EC:2.7.11.25] | (RefSeq) probable serine/threonine-protein kinase SIS8 (A)	--	serine/threonine-protein kinase STY46-like isoform X2 [Nymphaea colorata]	STY46_ARATH RecName: Full=Serine/threonine-protein kinase STY46 {ECO:0000305}; EC=2.7.11.1 {ECO:0000269|PubMed:17090544}; AltName: Full=Serine/threonine/tyrosine-protein kinase 46 {ECO:0000303|PubMed:16429265};	D7TYD1_VITVI SubName: Full=Uncharacterized protein {ECO:0000313|EMBL:CBI35506.3};	Tyrosine kinase specific for activated (GTP-bound) p21cdc42Hs	GO:0005829,cytosol; GO:0005524,ATP binding; GO:0106310,protein serine kinase activity; GO:0004674,protein serine/threonine kinase activity; GO:0004712,protein serine/threonine/tyrosine kinase activity; GO:0071456,cellular response to hypoxia; GO:0009658,chloroplast organization; GO:0006468,protein phosphorylation; GO:0009737,response to abscisic acid; GO:0000166,nucleotide binding; GO:0003674,mol…	PF07714.20:Protein tyrosine and serine/threonine kinase	--	--	--
NPaulChr01BG015220	1.0062	35.9867	3.6793	17.5249	10.458	1.1991	1.2367	0.9431	1.3236	-0.308931	FALSE	-2.93262	down	-2.67108	down	Chr01B	1732469	1735748	-	NPaulChr01BG015220	--	K02990 small subunit ribosomal protein S6 | (RefSeq) uncharacterized protein LOC116249849 (A)	ko03010: Ribosome	hypothetical protein EJ110_NYTH15852 [Nymphaea thermarum]	--	A0A7C9E9W3_OPUST SubName: Full=Uncharacterized protein {ECO:0000313|EMBL:MBA4662782.1}; Flags: Fragment;	Mitochondrial ribosomal protein MRP17	GO:0005840,ribosome; GO:0019843,rRNA binding; GO:0003735,structural constituent of ribosome; GO:0006412,translation; GO:0003674,molecular_function; GO:0003676,nucleic acid binding; GO:0003723,RNA binding; GO:0005488,binding; GO:0097159,organic cyclic compound binding; GO:1901363,heterocyclic compound binding; GO:0005198,structural molecule activity; GO:0006518,peptide metabolic process; GO:000680…	PF01250.20:Ribosomal protein S6	--	--	--
NPaulChr01BG015260	0.1889	0.269	0.2073	0.188	0.3195	0.5404	1.0102	0.5525	0.4261	NA	NA	2.20066	up	1.28094	FALSE	Chr01B	1804319	1809899	-	NPaulChr01BG015260	--	K09015 Fe-S cluster assembly protein SufD | (RefSeq) protein ABCI7, chloroplastic-like isoform X1 (A)	--	uncharacterized protein LOC116262851 [Nymphaea colorata]	AB8I_ARATH RecName: Full=UPF0051 protein ABCI8, chloroplastic; AltName: Full=ABC transporter I family member 8; Short=ABC transporter ABCI.8; Short=AtABCI8; AltName: Full=Non-intrinsic ABC protein 1; Short=Protein ABC1; AltName: Full=Plastid sufB-like protein; AltName: Full=Protein LONG AFTER FAR-RED 6; Flags: Precursor;	A0A5K0V8M0_9MAGN RecName: Full=SufBD_N domain-containing protein {ECO:0000259|Pfam:PF19295}; Flags: Fragment;	--	GO:0009507,chloroplast; GO:0009570,chloroplast stroma; GO:0042626,ATPase-coupled transmembrane transporter activity; GO:0006879,cellular iron ion homeostasis; GO:0016226,iron-sulfur cluster assembly; GO:2000030,regulation of response to red or far red light; GO:0003674,molecular_function; GO:0005215,transporter activity; GO:0015399,primary active transmembrane transporter activity; GO:0022804,act…	PF01458.20:SUF system FeS cluster assembly, SufBD	--	--	--
NPaulChr01BG015270	0.1336	0.2377	0.8608	0.0831	0.0529	0.1459	0.0308	0	0.0565	-1.9155	FALSE	-3.21063	down	NA	NA	Chr01B	1812987	1823171	+	NPaulChr01BG015270	--	--	--	protein TONSOKU isoform X1 [Nymphaea colorata]	TONSL_CITUN RecName: Full=Protein TONSOKU {ECO:0000303|PubMed:35298257}; Short=CuTSK {ECO:0000303|PubMed:35298257};	A0A1U7Z4T8_NELNU SubName: Full=protein TONSOKU {ECO:0000313|RefSeq:XP_010247270.1};	FOG: TPR repeat	GO:0005634,nucleus; GO:0042393,histone binding; GO:0009933,meristem structural organization; GO:0040029,epigenetic regulation of gene expression; GO:0072423,response to DNA damage checkpoint signaling; GO:0003674,molecular_function; GO:0005488,binding; GO:0005515,protein binding; GO:0008150,biological_process; GO:0009653,anatomical structure morphogenesis; GO:0009888,tissue development; GO:003250…	PF13424.9:Tetratricopeptide repeat	--	--	--
NPaulChr01BG015290	1.0385	1.0059	0.868	0.7875	1.0454	1.0215	3.0087	3.9491	2.7879	0.156469	FALSE	2.3406	up	2.12812	up	Chr01B	1881988	1884703	+	NPaulChr01BG015290	--	K24406 [histone H3]-lysine27 N-methyltransferase [EC:2.1.1.369] | (RefSeq) histone-lysine N-methyltransferase ATXR6-like (A)	ko00310: Lysine degradation; ko01100: Metabolic pathways	histone-lysine N-methyltransferase ATXR6-like [Nymphaea colorata]	ATXR5_ARATH RecName: Full=Histone-lysine N-methyltransferase ATXR5; EC=2.1.1.369 {ECO:0000269|PubMed:19503079, ECO:0000269|PubMed:35298257}; AltName: Full=Protein SET DOMAIN GROUP 15; AltName: Full=Trithorax-related protein 5; Short=TRX-related protein 5; Flags: Precursor;	A0A3S3MNI5_9MAGN SubName: Full=Putative Histone-lysine N-methyltransferase ATXR5 {ECO:0000313|EMBL:RWR86873.1};	Putative transcription factor ASH1/LIN-59	GO:0009507,chloroplast; GO:0005634,nucleus; GO:0042393,histone binding; GO:0046976,histone methyltransferase activity (H3-K27 specific); GO:0046872,metal ion binding; GO:0003712,transcription coregulator activity; GO:0006325,chromatin organization; GO:0009294,DNA-mediated transformation; GO:0070734,histone H3-K27 methylation; GO:0045892,negative regulation of DNA-templated transcription; GO:00095…	PF00628.32:PHD-finger	PHD	TR	PHD
NPaulChr01BG015310	0.5333	0.0226	0	0.5529	0.5872	0.6709	2.3557	1.7496	2.706	1.87503	FALSE	4.20089	up	2.26839	up	Chr01B	1920764	1928472	-	NPaulChr01BG015310	--	--	--	BEL1-like homeodomain protein 1 [Nymphaea thermarum]	BLH1_ARATH RecName: Full=BEL1-like homeodomain protein 1; Short=BEL1-like protein 1; AltName: Full=Protein EMBRYO SAC DEVELOPMENT ARREST 29;	U5D0Z5_AMBTC RecName: Full=Homeobox domain-containing protein {ECO:0000259|PROSITE:PS50071};	Transcription factor MEIS1 and related HOX domain proteins	GO:0005737,cytoplasm; GO:0005634,nucleus; GO:0003677,DNA binding; GO:0003700,DNA-binding transcription factor activity; GO:0000981,DNA-binding transcription factor activity, RNA polymerase II-specific; GO:0046982,protein heterodimerization activity; GO:0042803,protein homodimerization activity; GO:0000978,RNA polymerase II cis-regulatory region sequence-specific DNA binding; GO:0010197,polar nucl…	PF07526.14:Associated with HOX	HB-BELL	TF	HB->HB-BELL
NPaulChr01BG015410	0.9483	0.5358	2.9762	0.5505	0.167	0.1256	0.1942	0.237	0.1782	-2.22532	down	-2.26467	down	NA	NA	Chr01B	2051075	2069488	+	NPaulChr01BG015410	--	K00924 kinase [EC:2.7.1.-] | (RefSeq) hypothetical protein (A)	--	Receptor-like kinase [Nymphaea thermarum]	TMK1_ARATH RecName: Full=Receptor protein kinase TMK1 {ECO:0000303|PubMed:1332795}; EC=2.7.11.1 {ECO:0000269|PubMed:1332795}; AltName: Full=BARK1-like kinase 1 {ECO:0000303|PubMed:23921992}; AltName: Full=Transmembrane kinase 1 {ECO:0000303|PubMed:1332795}; Flags: Precursor;	A0A5K0V923_9MAGN RecName: Full=Protein kinase domain-containing protein {ECO:0000259|PROSITE:PS50011}; Flags: Fragment;	--	GO:0005576,extracellular region; GO:0016021,integral component of membrane; GO:0005634,nucleus; GO:0005886,plasma membrane; GO:0005524,ATP binding; GO:0106310,protein serine kinase activity; GO:0004675,transmembrane receptor protein serine/threonine kinase activity; GO:0006468,protein phosphorylation; GO:0007165,signal transduction; GO:0000166,nucleotide binding; GO:0003674,molecular_function; GO…	PF00069.28:Protein kinase domain	--	--	--
NPaulChr01BG015450	1.8472	2.7627	3.6952	2.3792	3.2159	1.5971	0.7011	0.7944	0.9801	-0.0215005	FALSE	-1.14761	down	-1.17543	down	Chr01B	2091598	2098349	-	NPaulChr01BG015450	--	K22745 apoptosis-inducing factor 2 | (RefSeq) uncharacterized protein LOC116254744 (A)	--	Apoptosis-inducing factor-like protein [Nymphaea thermarum]	NDB2_ARATH RecName: Full=External alternative NAD(P)H-ubiquinone oxidoreductase B2, mitochondrial; EC=1.6.5.9; AltName: Full=External alternative NADH dehydrogenase NDB2; AltName: Full=NADH:ubiquinone reductase (non-electrogenic) NDB2; Flags: Precursor;	A0A843X3B6_COLES RecName: Full=Pyr_redox_2 domain-containing protein {ECO:0000259|Pfam:PF07992};	NADH-dehydrogenase (ubiquinone)	GO:0005743,mitochondrial inner membrane; GO:0005758,mitochondrial intermembrane space; GO:0005739,mitochondrion; GO:0005777,peroxisome; GO:0005509,calcium ion binding; GO:0050136,NADH dehydrogenase (quinone) activity; GO:0016491,oxidoreductase activity; GO:0006116,NADH oxidation; GO:0003674,molecular_function; GO:0005488,binding; GO:0043167,ion binding; GO:0043169,cation binding; GO:0046872,metal…	PF07992.17:Pyridine nucleotide-disulphide oxidoreductase	--	--	--
NPaulChr01BG015520	3.5519	1.1728	0.6072	6.6568	4.0955	5.3871	1.1055	1.8677	1.8724	1.76944	up	0.447337	FALSE	-1.38172	down	Chr01B	2170693	2172328	+	NPaulChr01BG015520	--	--	--	uncharacterized protein LOC9631437 [Selaginella moellendorffii]	--	A0A5K0V964_9MAGN SubName: Full=Uncharacterized protein {ECO:0000313|EMBL:VVV37627.1};	--	--	--	--	--	--
NPaulChr01BG015530	48.2696	7.184	16.4019	11.8343	9.955	2.3383	4.2324	0.7945	0.1327	-1.39859	FALSE	-3.16198	down	-1.81062	FALSE	Chr01B	2174421	2175399	+	NPaulChr01BG015530	--	--	--	hypothetical protein EJ110_NYTH13987 [Nymphaea thermarum]	--	A0A5K0V9S9_9MAGN SubName: Full=Uncharacterized protein {ECO:0000313|EMBL:VVV37629.1}; Flags: Fragment;	--	--	--	--	--	--
NPaulChr01BG015540	1.0335	1.0511	1.3097	1.9863	1.1301	1.6564	0.0821	0.6614	0.2813	0.676555	FALSE	-1.14612	FALSE	-1.87324	down	Chr01B	2189529	2196752	+	NPaulChr01BG015540	--	K08857 serine/threonine-protein kinase Nek1/4/5 [EC:2.7.11.1] | (RefSeq) serine/threonine-protein kinase Nek2 (A)	--	serine/threonine-protein kinase Nek2 [Nymphaea colorata]	NEK5_ARATH RecName: Full=Serine/threonine-protein kinase Nek5; EC=2.7.11.1; AltName: Full=NimA-related protein kinase 5; Short=AtNEK6; Short=AtNek5;	A0A5K0V984_9MAGN SubName: Full=Uncharacterized protein {ECO:0000313|EMBL:VVV37647.1}; Flags: Fragment;	Serine/threonine protein kinase	GO:0055028,cortical microtubule; GO:0005524,ATP binding; GO:0004672,protein kinase activity; GO:0106310,protein serine kinase activity; GO:0004674,protein serine/threonine kinase activity; GO:0043622,cortical microtubule organization; GO:0009913,epidermal cell differentiation; GO:0007017,microtubule-based process; GO:0006468,protein phosphorylation; GO:0000166,nucleotide binding; GO:0003674,molec…	PF00069.28:Protein kinase domain	--	--	--
NPaulChr01BG015560	2.5958	1.007	4.3154	0.7724	1.0183	1.2118	12.8027	3.7924	6.6682	-1.20327	FALSE	2.17251	up	3.32251	up	Chr01B	2219598	2228224	-	NPaulChr01BG015560	--	K12130 pseudo-response regulator 5 | (RefSeq) two-component response regulator-like APRR3 (A)	ko04712: Circadian rhythm - plant	two-component response regulator-like APRR3 [Nymphaea colorata]	APRR5_ARATH RecName: Full=Two-component response regulator-like APRR5; AltName: Full=Pseudo-response regulator 5;	A0A5K0V924_9MAGN SubName: Full=Uncharacterized protein {ECO:0000313|EMBL:VVV37650.1}; Flags: Fragment;	GATA-4/5/6 transcription factors	GO:0005634,nucleus; GO:0009736,cytokinin-activated signaling pathway; GO:0000160,phosphorelay signal transduction system; GO:0048511,rhythmic process; GO:0007154,cell communication; GO:0007165,signal transduction; GO:0008150,biological_process; GO:0009719,response to endogenous stimulus; GO:0009725,response to hormone; GO:0009735,response to cytokinin; GO:0009755,hormone-mediated signaling pathwa…	PF00072.27:Response regulator receiver domain	Pseudo ARR-B	TR	Pseudo ARR-B
NPaulChr01BG015600	1.8215	0.8943	2.446	0.7501	0.4979	1.5718	0.4342	0.1413	0.1416	-0.675738	FALSE	-2.20795	down	-1.59104	FALSE	Chr01B	2247805	2262159	+	NPaulChr01BG015600	--	K07195 exocyst complex component 7 | (RefSeq) exocyst complex component EXO70A1-like (A)	--	exocyst complex component EXO70A1-like [Nymphaea colorata]	E70A1_ARATH RecName: Full=Exocyst complex component EXO70A1 {ECO:0000303|PubMed:16942608}; Short=AtExo70a1 {ECO:0000303|PubMed:16942608}; AltName: Full=Exocyst subunit Exo70 family protein A1 {ECO:0000303|PubMed:16942608};	U5CSC4_AMBTC RecName: Full=Exocyst subunit Exo70 family protein {ECO:0000256|RuleBase:RU365026};	Exocyst component protein and related proteins	GO:0031410,cytoplasmic vesicle; GO:0005856,cytoskeleton; GO:0005829,cytosol; GO:0000145,exocyst; GO:0005576,extracellular region; GO:0009524,phragmoplast; GO:0005886,plasma membrane; GO:0005546,phosphatidylinositol-4,5-bisphosphate binding; GO:0006887,exocytosis; GO:0090059,protoxylem development; GO:0060178,regulation of exocyst localization; GO:2000652,regulation of secondary cell wall biogenes…	PF03081.18:Exo70 exocyst complex subunit	--	--	--
NPaulChr01BG015620	1.1757	0.3737	0	7.3863	9.2424	8.6984	11.515	12.0665	12.5934	4.1989	up	5.1268	up	0.873463	FALSE	Chr01B	2270456	2271482	+	NPaulChr01BG015620	--	K04077 chaperonin GroEL [EC:5.6.1.7] | (RefSeq) chaperonin CPN60-like 2, mitochondrial (A)	ko03018: RNA degradation	NDR1/HIN1-like protein 10 [Nymphaea colorata]	NHL10_ARATH RecName: Full=NDR1/HIN1-like protein 10 {ECO:0000303|PubMed:14666423}; Short=AtNHL10 {ECO:0000305}; AltName: Full=Protein YELLOW-LEAF-SPECIFIC GENE 9 {ECO:0000303|PubMed:11230571};	A0A5K0V942_9MAGN RecName: Full=LEA_2 domain-containing protein {ECO:0000259|Pfam:PF03168}; Flags: Fragment;	--	GO:0046658,anchored component of plasma membrane; GO:0009507,chloroplast; GO:0016021,integral component of membrane; GO:0009506,plasmodesma; GO:0051607,defense response to virus; GO:0010150,leaf senescence; GO:0051707,response to other organism; GO:0006950,response to stress; GO:0006952,defense response; GO:0008150,biological_process; GO:0009605,response to external stimulus; GO:0009607,response …	PF03168.16:Late embryogenesis abundant protein	--	--	--
NPaulChr01BG015630	0.4843	0.0821	0	2.6508	3.4977	2.5008	2.8272	3.1773	1.9111	4.08875	up	4.38124	up	0.242612	FALSE	Chr01B	2302948	2320387	+	NPaulChr01BG015630	--	--	--	hypothetical protein EJ110_NYTH13953 [Nymphaea thermarum]	NHL1_ARATH RecName: Full=NDR1/HIN1-like protein 1 {ECO:0000303|Ref.1};	A0A5K0V9G2_9MAGN SubName: Full=Uncharacterized protein {ECO:0000313|EMBL:VVV37677.1}; Flags: Fragment;	--	GO:0046658,anchored component of plasma membrane; GO:0016021,integral component of membrane; GO:0009506,plasmodesma; GO:0051607,defense response to virus; GO:0006950,response to stress; GO:0006952,defense response; GO:0008150,biological_process; GO:0009605,response to external stimulus; GO:0009607,response to biotic stimulus; GO:0009615,response to virus; GO:0043207,response to external biotic st…	PF03168.16:Late embryogenesis abundant protein	--	--	--
NPaulChr01BG015690	0.4455	0.2265	0.353	2.488	0.6279	3.3822	0.6616	1.03	0.2791	2.84419	up	1.54741	up	-1.35549	FALSE	Chr01B	2367696	2374738	+	NPaulChr01BG015690	--	K14808 ATP-dependent RNA helicase DDX54/DBP10 [EC:3.6.4.13] | (RefSeq) putative DEAD-box ATP-dependent RNA helicase 29 (A)	--	putative DEAD-box ATP-dependent RNA helicase 29 [Nymphaea thermarum]	RH29_ARATH RecName: Full=Putative DEAD-box ATP-dependent RNA helicase 29; EC=3.6.4.13;	A0A1U8BNI1_NELNU RecName: Full=RNA helicase {ECO:0000256|ARBA:ARBA00012552}; EC=3.6.4.13 {ECO:0000256|ARBA:ARBA00012552};	ATP-dependent RNA helicase	GO:0005730,nucleolus; GO:0005524,ATP binding; GO:0016887,ATP hydrolysis activity; GO:0003729,mRNA binding; GO:0003724,RNA helicase activity; GO:0006364,rRNA processing; GO:0000166,nucleotide binding; GO:0003674,molecular_function; GO:0005488,binding; GO:0017076,purine nucleotide binding; GO:0030554,adenyl nucleotide binding; GO:0032553,ribonucleotide binding; GO:0032555,purine ribonucleotide bind…	PF00270.32:DEAD/DEAH box helicase	--	--	--
NPaulChr01BG015740	0.1322	0.6049	0.29	3.0253	4.4702	5.5125	3.8985	0.1486	0.0745	3.85166	up	NA	NA	-1.26	FALSE	Chr01B	2426707	2431486	-	NPaulChr01BG015740	--	K22522 cytokinin riboside 5'-monophosphate phosphoribohydrolase [EC:3.2.2.-] | (RefSeq) cytokinin riboside 5'-monophosphate phosphoribohydrolase LOG7-like (A)	--	cytokinin riboside 5'-monophosphate phosphoribohydrolase LOG7-like [Nymphaea colorata]	LOG7_ARATH RecName: Full=Cytokinin riboside 5'-monophosphate phosphoribohydrolase LOG7; EC=3.2.2.n1; AltName: Full=Protein LONELY GUY 7;	A0A1U8AK65_NELNU RecName: Full=Cytokinin riboside 5'-monophosphate phosphoribohydrolase {ECO:0000256|ARBA:ARBA00012205, ECO:0000256|RuleBase:RU363015}; EC=3.2.2.n1 {ECO:0000256|ARBA:ARBA00012205, ECO:0000256|RuleBase:RU363015};	--	GO:0005829,cytosol; GO:0005634,nucleus; GO:0016799,hydrolase activity, hydrolyzing N-glycosyl compounds; GO:0102682,N6-(Delta2-isopentenyl)-adenosine 5'-monophosphate phosphoribohydrolase activity; GO:0009691,cytokinin biosynthetic process; GO:0003674,molecular_function; GO:0003824,catalytic activity; GO:0016787,hydrolase activity; GO:0016798,hydrolase activity, acting on glycosyl bonds; GO:00067…	PF03641.17:Possible lysine decarboxylase	--	--	--
NPaulChr01BG015770	3.5662	2.5739	2.8604	0.0763	2.7561	0.3351	0.3181	0.2588	0.0432	-1.30534	FALSE	-3.22345	down	NA	NA	Chr01B	2447951	2452525	+	NPaulChr01BG015770	--	K06620 transcription factor E2F3 | (RefSeq) transcription factor E2FA-like (A)	--	transcription factor E2FA-like [Nymphaea colorata]	E2FA_ARATH RecName: Full=Transcription factor E2FA; AltName: Full=E2F transcription factor-3; Short=AtE2F3;	A0A1U8Q7H7_NELNU SubName: Full=transcription factor E2FA-like {ECO:0000313|RefSeq:XP_010262959.1, ECO:0000313|RefSeq:XP_019053996.1};	Transcription factor E2F/dimerization partner (TDP)	GO:0005737,cytoplasm; GO:0090575,RNA polymerase II transcription regulator complex; GO:0003677,DNA binding; GO:0000981,DNA-binding transcription factor activity, RNA polymerase II-specific; GO:0046983,protein dimerization activity; GO:0000978,RNA polymerase II cis-regulatory region sequence-specific DNA binding; GO:0007049,cell cycle; GO:0051446,positive regulation of meiotic cell cycle; GO:00458…	PF16421.8:E2F transcription factor CC-MB domain	E2F-DP	TF	E2F-DP
NPaulChr01BG015800	1.3476	1.2182	0.4928	3.8745	4.2731	3.2119	1.1042	0.3368	0.8441	2.06231	up	NA	NA	-1.91901	down	Chr01B	2466128	2466631	+	NPaulChr01BG015800	--	K01870 isoleucyl-tRNA synthetase [EC:6.1.1.5] | (RefSeq) hypothetical protein (A)	ko00970: Aminoacyl-tRNA biosynthesis	Transcription repressor [Nymphaea thermarum]	OFP6_ARATH RecName: Full=Transcription repressor OFP6; AltName: Full=Ovate family protein 6; Short=AtOFP6;	A0A5K0VA08_9MAGN RecName: Full=Transcription repressor {ECO:0000256|RuleBase:RU367028}; AltName: Full=Ovate family protein {ECO:0000256|RuleBase:RU367028};	--	GO:0005634,nucleus; GO:0045892,negative regulation of DNA-templated transcription; GO:0006139,nucleobase-containing compound metabolic process; GO:0006351,DNA-templated transcription; GO:0006355,regulation of DNA-templated transcription; GO:0006725,cellular aromatic compound metabolic process; GO:0006807,nitrogen compound metabolic process; GO:0008150,biological_process; GO:0008152,metabolic proc…	PF04844.16:Transcriptional repressor, ovate	OFP	TF	OFP
NPaulChr01BG015840	0	0.2832	0.4073	0.1848	0.1962	4.7197	6.3318	6.1597	0.8373	NA	NA	4.9043	up	1.72952	FALSE	Chr01B	2511586	2516450	+	NPaulChr01BG015840	--	--	--	uncharacterized protein LOC116245916 [Nymphaea colorata]	--	I3S6E5_LOTJA SubName: Full=Uncharacterized protein {ECO:0000313|EMBL:AFK35837.1};	--	--	PF02472.19:Biopolymer transport protein ExbD/TolR	--	--	--
NPaulChr01BG015850	0.1656	0.6737	0.3634	0.5494	0.1751	0.4386	0.916	1.366	0.5602	NA	NA	1.84608	up	1.64843	up	Chr01B	2523672	2525366	-	NPaulChr01BG015850	--	--	--	hypothetical protein EJ110_NYTH13907 [Nymphaea thermarum]	GIR1_ARATH RecName: Full=Protein GL2-INTERACTING REPRESSOR 1 {ECO:0000303|PubMed:28526410};	A0A5K0VC39_9MAGN SubName: Full=Uncharacterized protein {ECO:0000313|EMBL:VVV37754.1}; Flags: Fragment;	--	GO:0005634,nucleus; GO:0045892,negative regulation of DNA-templated transcription; GO:0080147,root hair cell development; GO:0006139,nucleobase-containing compound metabolic process; GO:0006351,DNA-templated transcription; GO:0006355,regulation of DNA-templated transcription; GO:0006725,cellular aromatic compound metabolic process; GO:0006807,nitrogen compound metabolic process; GO:0008150,biolog…	--	--	--	--
NPaulChr01BG015880	0.1045	0.3721	0.1147	4.4731	8.1753	4.1935	21.5821	26.0984	23.0987	5.01263	up	7.49339	up	2.43295	up	Chr01B	2553837	2556032	+	NPaulChr01BG015880	--	K09841 xanthoxin dehydrogenase [EC:1.1.1.288] | (RefSeq) xanthoxin dehydrogenase (A)	ko00906: Carotenoid biosynthesis; ko01100: Metabolic pathways; ko01110: Biosynthesis of secondary metabolites	Tropinone reductase-like 3 [Nymphaea thermarum]	SILD_FORIN RecName: Full=Secoisolariciresinol dehydrogenase; EC=1.1.1.331; Flags: Fragment;	A0A7J7HU55_CAMSI SubName: Full=Uncharacterized protein {ECO:0000313|EMBL:KAF5956370.1};	Reductases with broad range of substrate specificities	GO:0102911,(-)-secoisolariciresinol dehydrogenase activity; GO:0009807,lignan biosynthetic process; GO:0003674,molecular_function; GO:0003824,catalytic activity; GO:0016491,oxidoreductase activity; GO:0016614,oxidoreductase activity, acting on CH-OH group of donors; GO:0016616,oxidoreductase activity, acting on the CH-OH group of donors, NAD or NADP as acceptor; GO:0006725,cellular aromatic compo…	PF13561.9:Enoyl-(Acyl carrier protein) reductase	--	--	--
NPaulChr01BG015920	0	0.2165	0	0.1059	0.1875	0.1409	1.4717	1.1173	2.0002	NA	NA	4.99281	up	3.7668	up	Chr01B	2593568	2596744	-	NPaulChr01BG015920	--	K03294 basic amino acid/polyamine antiporter, APA family | (RefSeq) cationic amino acid transporter 1 (A)	--	Cationic amino acid transporter 7 [Nymphaea thermarum]	CAAT7_ARATH RecName: Full=Cationic amino acid transporter 7, chloroplastic; Flags: Precursor;	A0A843XWN8_COLES RecName: Full=AA_permease_C domain-containing protein {ECO:0000259|Pfam:PF13906};	Amino acid transporters	GO:0031969,chloroplast membrane; GO:0016021,integral component of membrane; GO:0005886,plasma membrane; GO:0015171,amino acid transmembrane transporter activity; GO:0006865,amino acid transport; GO:0003674,molecular_function; GO:0005215,transporter activity; GO:0005342,organic acid transmembrane transporter activity; GO:0022857,transmembrane transporter activity; GO:0046943,carboxylic acid transm…	PF13520.9:Amino acid permease	--	--	--
NPaulChr01BG015940	0.5412	0.1223	0.1319	0.8378	0.8898	0.7166	0.8869	0.4734	0.8136	1.78896	FALSE	2.0458	up	0.209818	FALSE	Chr01B	2638856	2640110	+	NPaulChr01BG015940	--	--	--	F-box protein [Nymphaea thermarum]	FB119_ARATH RecName: Full=F-box protein At2g27310;	A0A5K0VCA0_9MAGN SubName: Full=Uncharacterized protein {ECO:0000313|EMBL:VVV37794.1}; Flags: Fragment;	--	--	--	--	--	--
NPaulChr01BG016090	18.2737	19.2877	105.539	17.4987	44.1628	404.851	0.8195	21.1086	0.7796	1.90483	FALSE	-2.05921	FALSE	-4.03372	down	Chr01B	2788372	2789556	-	NPaulChr01BG016090	--	--	--	hypothetical protein EJ110_NYTH41879 [Nymphaea thermarum]	--	A0A5K0VCG6_9MAGN SubName: Full=Uncharacterized protein {ECO:0000313|EMBL:VVV37844.1}; Flags: Fragment;	--	--	PF01190.20:Pollen protein Ole e 1 like	--	--	--
NPaulChr01BG016110	3.1606	0.2795	0.3517	0.5926	1.0167	0.5459	4.3279	4.5852	6.585	-0.635813	FALSE	2.61846	up	3.21236	up	Chr01B	2798106	2808317	-	NPaulChr01BG016110	--	K17917 sorting nexin-1/2 | (RefSeq) sorting nexin 1 (A)	ko04144: Endocytosis	sorting nexin 1 [Nymphaea colorata]	SNX1_ARATH RecName: Full=Sorting nexin 1; Short=AtSNX1; AltName: Full=Vacuolar protein sorting-associated protein 5 homolog;	A0A3S4Q0C8_9MAGN SubName: Full=Sorting nexin 1 isoform X1 {ECO:0000313|EMBL:RWR97119.1};	Membrane coat complex Retromer, subunit VPS5/SNX1, Sorting nexins, and related PX domain-containing proteins	GO:0005768,endosome; GO:0010008,endosome membrane; GO:0005794,Golgi apparatus; GO:0043231,intracellular membrane-bounded organelle; GO:0016020,membrane; GO:0005771,multivesicular body; GO:0005886,plasma membrane; GO:0030904,retromer complex; GO:0035091,phosphatidylinositol binding; GO:0010252,auxin homeostasis; GO:0008333,endosome to lysosome transport; GO:0006896,Golgi to vacuole transport; GO:0…	PF09325.13:Vps5 C terminal like	--	--	--
NPaulChr01BG016130	2.1226	0.9089	1.2255	1.2231	0.8856	0.6657	2.4716	0.8796	2.7082	-0.445107	FALSE	1.11144	FALSE	1.50714	up	Chr01B	2815284	2820217	+	NPaulChr01BG016130	--	K14759 isochorismate synthase / 2-succinyl-5-enolpyruvyl-6-hydroxy-3-cyclohexene-1-carboxylate synthase / 2-succinyl-6-hydroxy-2,4-cyclohexadiene-1-carboxylate synthase / o-succinylbenzoate synthase [EC:5.4.4.2 2.2.1.9 4.2.99.20 4.2.1.113] | (RefSeq) protein PHYLLO, chloroplastic isoform X1 (A)	ko00130: Ubiquinone and other terpenoid-quinone biosynthesis; ko01100: Metabolic pathways; ko01110: Biosynthesis of secondary metabolites; ko01240: Biosynthesis of cofactors	uncharacterized protein LOC116251306 [Nymphaea colorata]	--	A0A6A6M1T1_HEVBR RecName: Full=AB hydrolase-1 domain-containing protein {ECO:0000259|Pfam:PF12697};	Predicted alpha/beta hydrolase	--	PF12697.10:Alpha/beta hydrolase family	--	--	--
NPaulChr01BG016140	2.1497	3.6821	3.1029	6.6436	84.0697	2.6067	1.9816	1.3998	1.786	3.59183	up	-0.179395	FALSE	-3.82457	down	Chr01B	2822138	2824388	-	NPaulChr01BG016140	--	K02929 large subunit ribosomal protein L44e | (RefSeq) 60S ribosomal protein L44-like (A)	ko03010: Ribosome	60S ribosomal protein L44-like [Nymphaea colorata]	RL44_GOSHI RecName: Full=60S ribosomal protein L44;	A0A078FYC8_BRANA SubName: Full=BnaA01g23850D protein {ECO:0000313|EMBL:CDY18124.1};	60S ribosomal protein L44	GO:0022625,cytosolic large ribosomal subunit; GO:0003735,structural constituent of ribosome; GO:0006412,translation; GO:0003674,molecular_function; GO:0005198,structural molecule activity; GO:0006518,peptide metabolic process; GO:0006807,nitrogen compound metabolic process; GO:0008150,biological_process; GO:0008152,metabolic process; GO:0009058,biosynthetic process; GO:0009059,macromolecule biosy…	PF00935.22:Ribosomal protein L44	--	--	--
NPaulChr01BG016200	8.0169	4.0059	2.7451	2.4674	0.5143	2.4483	0.4058	0.443	0.5747	-1.27088	FALSE	-2.78357	down	-1.56824	down	Chr01B	2842897	2848598	+	NPaulChr01BG016200	--	K03531 cell division protein FtsZ | (RefSeq) uncharacterized protein LOC121786775 (A)	--	Transcription factor [Nymphaea thermarum]	DOGL4_ARATH RecName: Full=Protein DOG1-like 4 {ECO:0000303|PubMed:17065317};	A0A1U7Z423_NELNU SubName: Full=uncharacterized protein LOC104589017 isoform X2 {ECO:0000313|RefSeq:XP_010245495.1};	--	GO:0043565,sequence-specific DNA binding; GO:0006351,DNA-templated transcription; GO:0003674,molecular_function; GO:0003676,nucleic acid binding; GO:0003677,DNA binding; GO:0005488,binding; GO:0097159,organic cyclic compound binding; GO:1901363,heterocyclic compound binding; GO:0006139,nucleobase-containing compound metabolic process; GO:0006725,cellular aromatic compound metabolic process; GO:00…	PF14144.9:Seed dormancy control	--	--	--
NPaulChr01BG016240	0.1438	1.5603	0.1052	0.1432	1.4189	1.1046	2.254	2.8041	2.0002	0.74924	FALSE	2.56399	up	1.74864	up	Chr01B	2891476	2896750	+	NPaulChr01BG016240	--	K03354 anaphase-promoting complex subunit 7 | (RefSeq) hypothetical protein (A)	ko04120: Ubiquitin mediated proteolysis	uncharacterized protein LOC116245887 isoform X1 [Nymphaea colorata]	--	A0A6I9QCY0_ELAGV SubName: Full=uncharacterized protein LOC105033756 isoform X1 {ECO:0000313|RefSeq:XP_010906968.1};	--	GO:0016021,integral component of membrane; GO:0004362,glutathione-disulfide reductase (NADPH) activity; GO:0006749,glutathione metabolic process; GO:0003674,molecular_function; GO:0003824,catalytic activity; GO:0015035,protein-disulfide reductase activity; GO:0015036,disulfide oxidoreductase activity; GO:0015038,glutathione disulfide oxidoreductase activity; GO:0016209,antioxidant activity; GO:00…	PF13417.9:Glutathione S-transferase, N-terminal domain	--	--	--
NPaulChr01BG016260	0.0371	0.0754	0.0813	0.4058	0.1175	1.0307	0.615	0.7087	0.6269	NA	NA	3.94164	up	0.666845	FALSE	Chr01B	2912927	2917726	-	NPaulChr01BG016260	--	--	--	Heme-binding-like protein [Nymphaea thermarum]	HBPL1_ARATH RecName: Full=Heme-binding-like protein At3g10130, chloroplastic; Flags: Precursor;	A0A5K0VA58_9MAGN SubName: Full=Uncharacterized protein {ECO:0000313|EMBL:VVV37937.1};	--	GO:0009507,chloroplast; GO:0009535,chloroplast thylakoid membrane; GO:0010287,plastoglobule; GO:0020037,heme binding; GO:0003674,molecular_function; GO:0005488,binding; GO:0046906,tetrapyrrole binding; GO:0097159,organic cyclic compound binding; GO:1901363,heterocyclic compound binding; GO:0005575,cellular_component; GO:0005622,intracellular anatomical structure; GO:0005737,cytoplasm; GO:0009536,…	PF04832.15:SOUL heme-binding protein	--	--	--
NPaulChr01BG016270	0	0	0	0	0.6728	4.8885	26.5347	1.0341	25.6779	NA	NA	10.969	up	3.60182	FALSE	Chr01B	2920372	2923738	+	NPaulChr01BG016270	--	K01674 carbonic anhydrase [EC:4.2.1.1] | (RefSeq) alpha carbonic anhydrase 1, chloroplastic-like (A)	ko00910: Nitrogen metabolism; ko01100: Metabolic pathways	alpha carbonic anhydrase 1, chloroplastic-like [Nymphaea colorata]	ATCA1_ARATH RecName: Full=Alpha carbonic anhydrase 1, chloroplastic; Short=AtaCA1; Short=AtalphaCA1; EC=4.2.1.1; AltName: Full=Alpha carbonate dehydratase 1; Flags: Precursor;	A0A1D1ZJB0_9ARAE RecName: Full=Carbonic anhydrase {ECO:0000256|ARBA:ARBA00012925, ECO:0000256|RuleBase:RU367011}; EC=4.2.1.1 {ECO:0000256|ARBA:ARBA00012925, ECO:0000256|RuleBase:RU367011};	Carbonic anhydrase	GO:0009570,chloroplast stroma; GO:0005783,endoplasmic reticulum; GO:0004089,carbonate dehydratase activity; GO:0016836,hydro-lyase activity; GO:0008270,zinc ion binding; GO:0006730,one-carbon metabolic process; GO:0003674,molecular_function; GO:0003824,catalytic activity; GO:0016829,lyase activity; GO:0016835,carbon-oxygen lyase activity; GO:0005488,binding; GO:0043167,ion binding; GO:0043169,cat…	PF00194.24:Eukaryotic-type carbonic anhydrase	--	--	--
NPaulChr01BG016300	0.8314	1.0407	0.7016	1.4639	10.41	1.1178	1.1201	1.9421	1.298	2.53362	up	1.35232	up	-1.2284	FALSE	Chr01B	2976003	2981265	+	NPaulChr01BG016300	--	K24611 AMME syndrome candidate gene 1 protein | (RefSeq) uncharacterized protein At2g38710 (A)	--	Uncharacterized protein EJ110_NYTH11053 [Nymphaea thermarum]	AMERL_ARATH RecName: Full=Uncharacterized protein At2g38710;	U5D586_AMBTC RecName: Full=AMMECR1 domain-containing protein {ECO:0000259|PROSITE:PS51112};	Uncharacterized conserved protein, AMMECR1	--	PF01871.20:AMMECR1	--	--	--
NPaulChr01BG016350	1.4643	0.0916	1.0626	0.1794	0.6667	0.179	0	0	0	-1.16101	FALSE	-7.04453	down	NA	NA	Chr01B	3026869	3032716	+	NPaulChr01BG016350	--	K04733 interleukin-1 receptor-associated kinase 4 [EC:2.7.11.1] | (RefSeq) proline-rich receptor-like protein kinase PERK12 (A)	--	putative receptor-like protein kinase [Nymphaea thermarum]	Y1497_ARATH RecName: Full=Probable receptor-like protein kinase At1g49730; EC=2.7.11.1; Flags: Precursor;	A0A1U8ADE1_NELNU SubName: Full=probable receptor-like protein kinase At1g49730 isoform X1 {ECO:0000313|RefSeq:XP_010263508.1};	Serine/threonine protein kinase	GO:0016021,integral component of membrane; GO:0005886,plasma membrane; GO:0005524,ATP binding; GO:0106310,protein serine kinase activity; GO:0004674,protein serine/threonine kinase activity; GO:0004714,transmembrane receptor protein tyrosine kinase activity; GO:0006468,protein phosphorylation; GO:0000166,nucleotide binding; GO:0003674,molecular_function; GO:0005488,binding; GO:0017076,purine nucl…	PF00069.28:Protein kinase domain	--	--	--
NPaulChr01BG016360	0.0657	0.0668	0.048	0.0218	0.0231	0.0174	0.9889	0.4925	0.7405	NA	NA	4.22749	up	5.54604	up	Chr01B	3033333	3036969	-	NPaulChr01BG016360	--	K25898 CO(2)-response secreted protease | (RefSeq) CO(2)-response secreted protease-like (A)	--	subtilisin-like protease SBT3 [Nymphaea colorata]	SBT3_SOLLC RecName: Full=Subtilisin-like protease SBT3 {ECO:0000303|PubMed:27259555}; EC=3.4.21.- {ECO:0000269|PubMed:19332543, ECO:0000269|PubMed:19407393, ECO:0000269|PubMed:19805099, ECO:0000269|PubMed:27259555, ECO:0000269|PubMed:27451395}; AltName: Full=LeSBT3 {ECO:0000303|PubMed:10350089}; AltName: Full=SlSBT3 {ECO:0000303|PubMed:19332543}; AltName: Full=Subtilase 3 {ECO:0000303|PubMed:1933…	A0A5K0VD09_9MAGN SubName: Full=Uncharacterized protein {ECO:0000313|EMBL:VVV38004.1};	--	GO:0005615,extracellular space; GO:0042802,identical protein binding; GO:0042803,protein homodimerization activity; GO:0004252,serine-type endopeptidase activity; GO:0008236,serine-type peptidase activity; GO:0006952,defense response; GO:0043171,peptide catabolic process; GO:0009827,plant-type cell wall modification; GO:1900367,positive regulation of defense response to insect; GO:0010628,positiv…	PF00082.25:Subtilase family	--	--	--
NPaulChr01BG016370	0.1719	0.05	0	0.2688	0.3115	0.5463	1.1092	1.1048	1.4398	NA	NA	4.61098	up	2.03289	up	Chr01B	3047644	3071544	+	NPaulChr01BG016370	--	K25898 CO(2)-response secreted protease | (RefSeq) CO(2)-response secreted protease-like (A)	--	Subtilisin-like protease SBT1-9 [Nymphaea thermarum]	SBT3_SOLLC RecName: Full=Subtilisin-like protease SBT3 {ECO:0000303|PubMed:27259555}; EC=3.4.21.- {ECO:0000269|PubMed:19332543, ECO:0000269|PubMed:19407393, ECO:0000269|PubMed:19805099, ECO:0000269|PubMed:27259555, ECO:0000269|PubMed:27451395}; AltName: Full=LeSBT3 {ECO:0000303|PubMed:10350089}; AltName: Full=SlSBT3 {ECO:0000303|PubMed:19332543}; AltName: Full=Subtilase 3 {ECO:0000303|PubMed:1933…	A0A5K0VAV8_9MAGN SubName: Full=Uncharacterized protein {ECO:0000313|EMBL:VVV38009.1}; Flags: Fragment;	--	GO:0005615,extracellular space; GO:0042802,identical protein binding; GO:0042803,protein homodimerization activity; GO:0004252,serine-type endopeptidase activity; GO:0008236,serine-type peptidase activity; GO:0006952,defense response; GO:0043171,peptide catabolic process; GO:0009827,plant-type cell wall modification; GO:1900367,positive regulation of defense response to insect; GO:0010628,positiv…	PF00082.25:Subtilase family	--	--	--
NPaulChr01BG016460	1.556	3.1649	2.1336	0.9679	1.2335	0.7726	11.4745	1.0938	1.4254	-1.02927	FALSE	1.66724	FALSE	2.6336	up	Chr01B	3144609	3147304	-	NPaulChr01BG016460	--	K03671 thioredoxin 1 | (RefSeq) uncharacterized protein LOC116263597 (A)	--	uncharacterized protein LOC116263597 [Nymphaea colorata]	TRXM5_ORYSJ RecName: Full=Thioredoxin M5, chloroplastic; Short=OsTrxm5; Flags: Precursor;	A0A5K0VD37_9MAGN RecName: Full=Thioredoxin domain-containing protein {ECO:0000259|PROSITE:PS51352}; Flags: Fragment;	Thioredoxin-like protein	GO:0009507,chloroplast; GO:0005737,cytoplasm; GO:0016491,oxidoreductase activity; GO:0016671,oxidoreductase activity, acting on a sulfur group of donors, disulfide as acceptor; GO:0015035,protein-disulfide reductase activity; GO:0042744,hydrogen peroxide catabolic process; GO:0009657,plastid organization; GO:0003674,molecular_function; GO:0003824,catalytic activity; GO:0016667,oxidoreductase acti…	PF00085.23:Thioredoxin	--	--	--
NPaulChr01BG016490	4.3526	1.8775	4.0503	1.1203	1.3802	0.7512	0.6364	0.8778	0.8123	-1.47612	down	-1.54793	down	-0.119134	FALSE	Chr01B	3167040	3191012	+	NPaulChr01BG016490	--	K11267 sister chromatid cohesion protein PDS5 | (RefSeq) sister chromatid cohesion protein PDS5 homolog B isoform X1 (A)	--	sister chromatid cohesion protein PDS5 homolog B isoform X1 [Nymphaea colorata]	PDS5B_ARATH RecName: Full=Sister chromatid cohesion protein PDS5 homolog B {ECO:0000305}; AltName: Full=Precocious dissociation of sisters protein 5-B {ECO:0000305}; Short=AtPDS5B {ECO:0000303|PubMed:26648949};	A0A7J7MCY2_9MAGN SubName: Full=Uncharacterized protein {ECO:0000313|EMBL:KAF6152763.1};	Sister chromatid cohesion complex Cohesin, subunit PDS5	GO:0005634,nucleus; GO:0051301,cell division; GO:0006310,DNA recombination; GO:0006281,DNA repair; GO:0035825,homologous recombination; GO:0009965,leaf morphogenesis; GO:0007064,mitotic sister chromatid cohesion; GO:0009954,proximal/distal pattern formation; GO:0008150,biological_process; GO:0009987,cellular process; GO:0006139,nucleobase-containing compound metabolic process; GO:0006259,DNA meta…	PF20168.1:Sister chromatid cohesion protein PDS5 protein	--	--	--
NPaulChr01BG016560	14.2218	1.5636	12.0874	8.2885	15.8446	9.1611	17.4795	15.3473	21.886	0.449315	FALSE	1.57116	up	1.07449	up	Chr01B	3240087	3246120	-	NPaulChr01BG016560	--	K10295 F-box protein 9 | (RefSeq) F-box protein 7 (A)	--	F-box protein 7 [Nymphaea thermarum]	SKI32_ARATH RecName: Full=F-box protein 7; AltName: Full=SKP1-interacting partner 32;	A0A1U7Z5S0_NELNU SubName: Full=F-box protein 7 {ECO:0000313|RefSeq:XP_010247678.1};	F-box protein FBX9	GO:0005737,cytoplasm; GO:0005739,mitochondrion; GO:0005634,nucleus; GO:0090406,pollen tube; GO:0019005,SCF ubiquitin ligase complex; GO:0016567,protein ubiquitination; GO:0006417,regulation of translation; GO:0009409,response to cold; GO:0009408,response to heat; GO:0031146,SCF-dependent proteasomal ubiquitin-dependent protein catabolic process; GO:0006807,nitrogen compound metabolic process; GO:…	PF19270.2:F-box only protein C-terminal region	--	--	--
NPaulChr01BG016590	0.5877	1.0759	0.1934	0.9359	1.6773	0.1868	1.3003	2.8425	0.6627	0.766345	FALSE	1.96716	up	1.15198	FALSE	Chr01B	3298581	3306576	-	NPaulChr01BG016590	--	K10295 F-box protein 9 | (RefSeq) F-box protein 7 (A)	--	F-box protein 7 [Nymphaea colorata]	SKI32_ARATH RecName: Full=F-box protein 7; AltName: Full=SKP1-interacting partner 32;	A0A1U7Z5S0_NELNU SubName: Full=F-box protein 7 {ECO:0000313|RefSeq:XP_010247678.1};	F-box protein FBX9	GO:0005737,cytoplasm; GO:0005739,mitochondrion; GO:0005634,nucleus; GO:0090406,pollen tube; GO:0019005,SCF ubiquitin ligase complex; GO:0016567,protein ubiquitination; GO:0006417,regulation of translation; GO:0009409,response to cold; GO:0009408,response to heat; GO:0031146,SCF-dependent proteasomal ubiquitin-dependent protein catabolic process; GO:0006807,nitrogen compound metabolic process; GO:…	PF19270.2:F-box only protein C-terminal region	--	--	--
NPaulChr01BG016660	0.1051	0.0802	0.0288	2.93	1.3891	0.1462	0.2181	0.4435	0.2667	4.54201	up	NA	NA	-1.88489	FALSE	Chr01B	3396249	3403261	-	NPaulChr01BG016660	--	K12501 homogentisate solanesyltransferase [EC:2.5.1.117] | (RefSeq) homogentisate solanesyltransferase, chloroplastic (A)	ko00130: Ubiquinone and other terpenoid-quinone biosynthesis; ko01100: Metabolic pathways; ko01110: Biosynthesis of secondary metabolites; ko01240: Biosynthesis of cofactors	homogentisate solanesyltransferase, chloroplastic [Nymphaea colorata]	HSTC_ARATH RecName: Full=Homogentisate solanesyltransferase, chloroplastic; Short=AtHST; EC=2.5.1.117; AltName: Full=Homogentisate phytyltransferase 2; Short=AtHPT2; AltName: Full=Vitamin E pathway gene 2-2 protein; Short=AtVTE2-2; Flags: Precursor;	A0A6J1A5G1_9ROSI SubName: Full=homogentisate solanesyltransferase, chloroplastic isoform X3 {ECO:0000313|RefSeq:XP_021281954.1};	--	GO:0031969,chloroplast membrane; GO:0016021,integral component of membrane; GO:0102661,homogentisate solanyltransferase activity; GO:0004659,prenyltransferase activity; GO:0003674,molecular_function; GO:0003824,catalytic activity; GO:0016740,transferase activity; GO:0016765,transferase activity, transferring alkyl or aryl (other than methyl) groups; GO:0005575,cellular_component; GO:0005622,intra…	PF01040.21:UbiA prenyltransferase family	--	--	--
NPaulChr01BG016700	0.7212	1.3203	1.134	0.5742	0.4066	0.3629	0.133	0.1893	0.1084	-1.06217	FALSE	-2.28104	down	-1.2722	FALSE	Chr01B	3482901	3500905	+	NPaulChr01BG016700	--	K01490 AMP deaminase [EC:3.5.4.6] | (RefSeq) probable AMP deaminase isoform X1 (A)	ko00230: Purine metabolism; ko01100: Metabolic pathways; ko01110: Biosynthesis of secondary metabolites; ko01232: Nucleotide metabolism	probable AMP deaminase isoform X2 [Nymphaea colorata]	AMPD_ARATH RecName: Full=AMP deaminase {ECO:0000303|PubMed:15918887}; Short=AtAMPD {ECO:0000303|PubMed:15918887}; EC=3.5.4.6 {ECO:0000305}; AltName: Full=Protein EMBRYONIC FACTOR 1 {ECO:0000303|PubMed:15918887};	A0A200QNK0_9MAGN RecName: Full=AMP deaminase {ECO:0000256|ARBA:ARBA00012775}; EC=3.5.4.6 {ECO:0000256|ARBA:ARBA00012775};	Adenosine monophosphate deaminase	GO:0005829,cytosol; GO:0005783,endoplasmic reticulum; GO:0031307,integral component of mitochondrial outer membrane; GO:0043231,intracellular membrane-bounded organelle; GO:0003876,AMP deaminase activity; GO:0005524,ATP binding; GO:0046872,metal ion binding; GO:0043424,protein histidine kinase binding; GO:0046033,AMP metabolic process; GO:0009793,embryo development ending in seed dormancy; GO:000…	PF19326.2:AMP deaminase	--	--	--
NPaulChr01BG016740	0.2561	0.2931	1.0186	0.1593	0.7107	1.5516	0.0295	0.072	0	0.835896	FALSE	NA	NA	-4.24091	down	Chr01B	3516320	3519817	+	NPaulChr01BG016740	--	K07199 5'-AMP-activated protein kinase, regulatory beta subunit | (RefSeq) hypothetical protein (A)	--	protein PTST homolog 2, chloroplastic-like [Nymphaea colorata]	PTST2_ARATH RecName: Full=Protein PTST homolog 2, chloroplastic {ECO:0000305}; AltName: Full=PROTEIN TARGETING TO STARCH homolog 2 {ECO:0000303|PubMed:28684429}; Flags: Precursor;	A0A5K0VDM7_9MAGN SubName: Full=Uncharacterized protein {ECO:0000313|EMBL:VVV38224.1}; Flags: Fragment;	Protein involved in Snf1 protein kinase complex assembly	GO:0009507,chloroplast; GO:2001071,maltoheptaose binding; GO:0030247,polysaccharide binding; GO:0010581,regulation of starch biosynthetic process; GO:0019252,starch biosynthetic process; GO:0003674,molecular_function; GO:0005488,binding; GO:0030246,carbohydrate binding; GO:0070492,oligosaccharide binding; GO:0000271,polysaccharide biosynthetic process; GO:0005975,carbohydrate metabolic process; G…	PF16561.8:Glycogen recognition site of AMP-activated protein kinase	--	--	--
NPaulChr01BG016940	3.2941	2.4365	0	13.4119	12.9776	7.3754	14.6305	19.1987	23.6356	2.72408	up	3.90437	up	1.13526	up	Chr01B	3798643	3798894	-	NPaulChr01BG016940	--	--	--	hypothetical protein EJ110_NYTH48379 [Nymphaea thermarum]	--	A0A5K0VBJ8_9MAGN SubName: Full=Uncharacterized protein {ECO:0000313|EMBL:VVV38321.1}; Flags: Fragment;	--	--	--	--	--	--
NPaulChr01BG016950	0.6076	0.4944	0.4444	3.3058	4.1959	5.1491	5.2649	1.0479	0.8678	3.21712	up	2.84454	up	-0.431718	FALSE	Chr01B	3808551	3816339	-	NPaulChr01BG016950	--	K00924 kinase [EC:2.7.1.-] | (RefSeq) aspartic proteinase-like protein 2 (A)	--	aspartic proteinase 36-like [Nymphaea colorata]	ASP36_ARATH RecName: Full=Aspartic proteinase 36 {ECO:0000303|PubMed:27872247}; EC=3.4.23.- {ECO:0000269|PubMed:27872247}; Flags: Precursor;	A0A5P1EFM3_ASPOF RecName: Full=Peptidase A1 domain-containing protein {ECO:0000259|PROSITE:PS51767};	Aspartyl protease	GO:0031225,anchored component of membrane; GO:0005737,cytoplasm; GO:0005829,cytosol; GO:0005886,plasma membrane; GO:0090406,pollen tube; GO:0004190,aspartic-type endopeptidase activity; GO:0009555,pollen development; GO:0009846,pollen germination; GO:0009860,pollen tube growth; GO:0010183,pollen tube guidance; GO:0030163,protein catabolic process; GO:0006508,proteolysis; GO:0003674,molecular_func…	PF14543.9:Xylanase inhibitor N-terminal	--	--	--
NPaulChr01BG016990	1.3961	1.3452	0.4836	0.1463	0.1553	0.2335	0	0	0	-2.39646	down	-5.64115	down	NA	NA	Chr01B	3843238	3846479	+	NPaulChr01BG016990	--	K18192 mitochondrial ATPase complex subunit ATP10 | (RefSeq) uncharacterized protein LOC116265299 (A)	--	uncharacterized protein LOC116265299 [Nymphaea colorata]	--	W1P0X0_AMBTC SubName: Full=Uncharacterized protein {ECO:0000313|EMBL:ERN01284.1};	Inner membrane protein required for assembly of the F0 sector of ATP synthase	GO:0032592,integral component of mitochondrial membrane; GO:0005743,mitochondrial inner membrane; GO:0033615,mitochondrial proton-transporting ATP synthase complex assembly; GO:0006996,organelle organization; GO:0007005,mitochondrion organization; GO:0008150,biological_process; GO:0009987,cellular process; GO:0016043,cellular component organization; GO:0022607,cellular component assembly; GO:0043…	PF05176.17:ATP10 protein	--	--	--
NPaulChr01BG017010	1.5099	1.6316	1.8979	1.3775	0.6317	0.5498	0.406	0.3538	0.3901	-0.803508	FALSE	-1.52396	down	-0.770982	FALSE	Chr01B	3870212	3878305	+	NPaulChr01BG017010	--	K11584 serine/threonine-protein phosphatase 2A regulatory subunit B' | (RefSeq) serine/threonine protein phosphatase 2A 57 kDa regulatory subunit B' beta isoform-like (A)	ko03015: mRNA surveillance pathway	B'BETA Serine/threonine protein phosphatase 2A regulatory subunit B' beta isoform [Nymphaea thermarum]	2A5B_ARATH RecName: Full=Serine/threonine protein phosphatase 2A 57 kDa regulatory subunit B' beta isoform; Short=AtB' beta; Short=PP2A, B' subunit, beta isoform;	A0A200R9Z6_9MAGN RecName: Full=Serine/threonine protein phosphatase 2A regulatory subunit {ECO:0000256|PIRNR:PIRNR028043};	Serine/threonine protein phosphatase 2A, regulatory subunit	GO:0005737,cytoplasm; GO:0005634,nucleus; GO:0000159,protein phosphatase type 2A complex; GO:0019888,protein phosphatase regulator activity; GO:0009742,brassinosteroid mediated signaling pathway; GO:0009554,megasporogenesis; GO:0051177,meiotic sister chromatid cohesion; GO:0009556,microsporogenesis; GO:0003674,molecular_function; GO:0019208,phosphatase regulator activity; GO:0030234,enzyme regula…	PF01603.23:Protein phosphatase 2A regulatory B subunit (B56 family)	--	--	--
NPaulChr01BG017050	10.107	15.8466	0.1848	0.5029	0.3561	0.2677	0	10.0414	0.4748	-4.36925	down	-0.728333	FALSE	NA	NA	Chr01B	3898218	3904321	+	NPaulChr01BG017050	--	--	--	hypothetical protein EJ110_NYTH28723 [Nymphaea thermarum]	--	A0A1U7YSJ8_NELNU SubName: Full=uncharacterized protein LOC104587348 isoform X1 {ECO:0000313|RefSeq:XP_010243213.1};	--	--	--	--	--	--
NPaulChr01BG017100	46.8077	14.6722	122.255	3.681	5.7215	1.3232	0.8128	1.2673	0.6904	-3.90048	down	-5.44724	down	-1.58822	down	Chr01B	3952513	3959248	+	NPaulChr01BG017100	--	K12309 beta-galactosidase [EC:3.2.1.23] | (RefSeq) beta-galactosidase 2 (A)	ko00052: Galactose metabolism; ko00511: Other glycan degradation; ko00531: Glycosaminoglycan degradation; ko00600: Sphingolipid metabolism; ko00604: Glycosphingolipid biosynthesis - ganglio series; ko01100: Metabolic pathways	beta-galactosidase 5-like [Nymphaea colorata]	BGAL5_ORYSJ RecName: Full=Beta-galactosidase 5; Short=Lactase 5; EC=3.2.1.23; Flags: Precursor;	A0A3S3NGE5_9MAGN RecName: Full=Beta-galactosidase {ECO:0000256|ARBA:ARBA00012756, ECO:0000256|RuleBase:RU000675}; EC=3.2.1.23 {ECO:0000256|ARBA:ARBA00012756, ECO:0000256|RuleBase:RU000675};	Beta-galactosidase	GO:0048046,apoplast; GO:0005773,vacuole; GO:0004565,beta-galactosidase activity; GO:0030246,carbohydrate binding; GO:0005975,carbohydrate metabolic process; GO:0003674,molecular_function; GO:0003824,catalytic activity; GO:0004553,hydrolase activity, hydrolyzing O-glycosyl compounds; GO:0015925,galactosidase activity; GO:0016787,hydrolase activity; GO:0016798,hydrolase activity, acting on glycosyl…	PF01301.22:Glycosyl hydrolases family 35	--	--	--
NPaulChr01BG017110	1.8354	1.9764	1.8949	0.8596	1.5976	1.2008	11.4447	2.4286	3.2867	-0.457471	FALSE	2.21542	up	2.61309	up	Chr01B	3961441	3964280	+	NPaulChr01BG017110	--	K03671 thioredoxin 1 | (RefSeq) thioredoxin H-type 2-like (A)	--	Thioredoxin H-type 2 [Nymphaea thermarum]	TRXH2_TOBAC RecName: Full=Thioredoxin H-type 2; Short=Trx-H2;	A0A443N5S5_9MAGN SubName: Full=Thioredoxin H-type-like protein {ECO:0000313|EMBL:RWR73853.1};	Thioredoxin	GO:0005737,cytoplasm; GO:0005575,cellular_component; GO:0005622,intracellular anatomical structure; GO:0110165,cellular anatomical entity	PF00085.23:Thioredoxin	--	--	--
NPaulChr01BG017120	0.091	2.1743	3.7924	0.2716	0.1442	0.1446	2.3481	7.9302	2.5131	-3.24798	down	1.68134	FALSE	4.88119	up	Chr01B	3966346	3982520	+	NPaulChr01BG017120	--	K18204 D-2-hydroxyglutarate dehydrogenase [EC:1.1.99.39] | (RefSeq) D-2-hydroxyglutarate dehydrogenase, mitochondrial isoform X1 (A)	--	D-2-hydroxyglutarate dehydrogenase, mitochondrial isoform X1 [Nymphaea colorata]	D2HDH_ARATH RecName: Full=D-2-hydroxyglutarate dehydrogenase, mitochondrial; Short=AtD-2HGDH; EC=1.1.99.39; Flags: Precursor;	A0A443NR54_9MAGN SubName: Full=D-2-hydroxyglutarate dehydrogenase, mitochondrial {ECO:0000313|EMBL:RWR80982.1};	Proteins containing the FAD binding domain	GO:0005739,mitochondrion; GO:0005886,plasma membrane; GO:0051990,(R)-2-hydroxyglutarate dehydrogenase activity; GO:0047545,2-hydroxyglutarate dehydrogenase activity; GO:0071949,FAD binding; GO:0010230,alternative respiration; GO:0006807,nitrogen compound metabolic process; GO:0009853,photorespiration; GO:0003674,molecular_function; GO:0003824,catalytic activity; GO:0016491,oxidoreductase activity…	PF02913.22:FAD linked oxidases, C-terminal domain	--	--	--
NPaulChr01BG017140	2.19	6.5891	3.7038	4.4047	3.9545	2.3924	0.4626	0.3079	1.0289	-0.0348895	FALSE	-2.20285	down	-2.2196	down	Chr01B	3990141	3996639	+	NPaulChr01BG017140	--	K07056 16S rRNA (cytidine1402-2'-O)-methyltransferase [EC:2.1.1.198] | (RefSeq) uncharacterized protein LOC116266382 isoform X1 (A)	--	uncharacterized protein LOC116266382 isoform X2 [Nymphaea colorata]	--	A0A5E4F3T2_PRUDU SubName: Full=PREDICTED: 16S rRNA {ECO:0000313|EMBL:VVA22517.1};	--	GO:0005737,cytoplasm; GO:0008168,methyltransferase activity; GO:0032259,methylation; GO:0006364,rRNA processing; GO:0003674,molecular_function; GO:0003824,catalytic activity; GO:0016740,transferase activity; GO:0016741,transferase activity, transferring one-carbon groups; GO:0008150,biological_process; GO:0008152,metabolic process; GO:0006139,nucleobase-containing compound metabolic process; GO:0…	PF00590.23:Tetrapyrrole (Corrin/Porphyrin) Methylases	--	--	--
NPaulChr01BG017150	17.1512	5.4565	0.8684	153.89	163.992	119.071	153.884	341.889	119.5	4.39324	up	5.304	up	0.855364	FALSE	Chr01B	3997925	3999344	+	NPaulChr01BG017150	--	K11968 ariadne-1 [EC:2.3.2.31] | (RefSeq) probable E3 ubiquitin-protein ligase ARI2 isoform X1 (A)	--	Non-symbiotic hemoglobin 2 [Nymphaea thermarum]	HBL2_BRANA RecName: Full=Non-symbiotic hemoglobin 2; AltName: Full=BRAna GLB2; AltName: Full=Hb2;	A0A1U7Z4E1_NELNU SubName: Full=non-symbiotic hemoglobin 2-like {ECO:0000313|RefSeq:XP_010241647.1};	Globins and related hemoproteins	GO:0020037,heme binding; GO:0046872,metal ion binding; GO:0019825,oxygen binding; GO:0003674,molecular_function; GO:0005488,binding; GO:0046906,tetrapyrrole binding; GO:0097159,organic cyclic compound binding; GO:1901363,heterocyclic compound binding; GO:0043167,ion binding; GO:0043169,cation binding; GO:0036094,small molecule binding	PF00042.25:Globin	--	--	--
NPaulChr01BG017180	0.7298	1.1579	0.8006	0.2324	0.1851	0.1392	0.1076	0.0657	0	-2.10285	down	-3.29283	down	NA	NA	Chr01B	4043239	4047246	+	NPaulChr01BG017180	--	--	--	BEL1-like homeodomain protein 3 isoform X1 [Nymphaea colorata]	BLH3_ARATH RecName: Full=BEL1-like homeodomain protein 3; Short=BEL1-like protein 3;	A0A5K0VBE8_9MAGN RecName: Full=POX domain-containing protein {ECO:0000259|Pfam:PF07526}; Flags: Fragment;	Transcription factor MEIS1 and related HOX domain proteins	GO:0005634,nucleus; GO:0003700,DNA-binding transcription factor activity; GO:0000981,DNA-binding transcription factor activity, RNA polymerase II-specific; GO:0000978,RNA polymerase II cis-regulatory region sequence-specific DNA binding; GO:0000976,transcription cis-regulatory region binding; GO:0048510,regulation of timing of transition from vegetative to reproductive phase; GO:0006357,regulatio…	PF07526.14:Associated with HOX	HB-BELL	TF	HB->HB-BELL
NPaulChr01BG017200	4.6725	1.4794	5.5125	5.3961	0.8852	5.6032	0.5282	0.2479	0.497	0.207457	FALSE	-2.58372	down	-2.84542	down	Chr01B	4061859	4065717	+	NPaulChr01BG017200	--	K02935 large subunit ribosomal protein L7/L12 | (RefSeq) 54S ribosomal protein L12, mitochondrial-like (A)	ko03010: Ribosome	50S ribosomal protein L7/L12 [Nymphaea thermarum]	RK12_CYAPA RecName: Full=50S ribosomal protein L12, cyanelle;	A0A5K0VE32_9MAGN SubName: Full=Uncharacterized protein {ECO:0000313|EMBL:VVV38498.1}; Flags: Fragment;	Mitochondrial/chloroplast ribosomal protein L12	GO:0009842,cyanelle; GO:0005840,ribosome; GO:0003735,structural constituent of ribosome; GO:0006412,translation; GO:0003674,molecular_function; GO:0005198,structural molecule activity; GO:0006518,peptide metabolic process; GO:0006807,nitrogen compound metabolic process; GO:0008150,biological_process; GO:0008152,metabolic process; GO:0009058,biosynthetic process; GO:0009059,macromolecule biosynthe…	PF00542.22:Ribosomal protein L7/L12 C-terminal domain	--	--	--
NPaulChr01BG017250	0.5247	0.4447	1.311	2.7559	0.7394	1.4126	0.0537	0.3606	0.0657	1.28944	FALSE	-1.66272	FALSE	-3.00042	down	Chr01B	4107445	4134421	+	NPaulChr01BG017250	--	--	--	hypothetical protein EJ110_NYTH28759 [Nymphaea thermarum]	--	A0A5K0VEK1_9MAGN SubName: Full=Uncharacterized protein {ECO:0000313|EMBL:VVV38544.1}; Flags: Fragment;	--	--	PF05641.15:Agenet domain	--	--	--
NPaulChr01BG017290	189.105	34.1106	209.866	230.591	34.9845	217.73	26.239	24.0738	27.6163	0.336354	FALSE	-1.87299	down	-2.26051	down	Chr01B	4171602	4174054	+	NPaulChr01BG017290	--	K02942 large subunit ribosomal protein LP1 | (RefSeq) 60S acidic ribosomal protein P1-like (A)	ko03010: Ribosome	60S acidic ribosomal protein P1 [Nymphaea thermarum]	RLA1_MAIZE RecName: Full=60S acidic ribosomal protein P1; AltName: Full=L12;	A0A843W4N1_COLES SubName: Full=Uncharacterized protein {ECO:0000313|EMBL:MQM04239.1};	60s acidic ribosomal protein P1	GO:0022625,cytosolic large ribosomal subunit; GO:0030295,protein kinase activator activity; GO:0044877,protein-containing complex binding; GO:0043021,ribonucleoprotein complex binding; GO:0003735,structural constituent of ribosome; GO:0002181,cytoplasmic translation; GO:0006414,translational elongation; GO:0003674,molecular_function; GO:0008047,enzyme activator activity; GO:0019207,kinase regulat…	PF00428.22:60s Acidic ribosomal protein	--	--	--
NPaulChr01BG017370	3.5389	1.07	1.5738	0.9519	0	1.5958	7.8469	2.6894	11	-1.09459	FALSE	2.39553	up	3.427	up	Chr01B	4283832	4292524	+	NPaulChr01BG017370	--	--	--	hypothetical protein EJ110_NYTH19785 [Nymphaea thermarum]	BGIA_MOMCH RecName: Full=Glu S.griseus protease inhibitor; AltName: Full=BGIA;	A0A5K0VCU1_9MAGN SubName: Full=Uncharacterized protein {ECO:0000313|EMBL:VVV38609.1}; Flags: Fragment;	--	GO:0004867,serine-type endopeptidase inhibitor activity; GO:0009611,response to wounding; GO:0003674,molecular_function; GO:0004857,enzyme inhibitor activity; GO:0004866,endopeptidase inhibitor activity; GO:0030234,enzyme regulator activity; GO:0030414,peptidase inhibitor activity; GO:0061134,peptidase regulator activity; GO:0061135,endopeptidase regulator activity; GO:0098772,molecular function …	PF00280.21:Potato inhibitor I family	--	--	--
NPaulChr01BG017430	0.6837	0.107	0.3461	0.3315	0.3706	0.7799	0.5656	1.1238	5.8702	0.570893	FALSE	3.30654	up	2.68102	up	Chr01B	4317238	4323666	-	NPaulChr01BG017430	--	K11844 ubiquitin carboxyl-terminal hydrolase 16/45 [EC:3.4.19.12] | (RefSeq) ubiquitin carboxyl-terminal hydrolase 2 (A)	ko03083: Polycomb repressive complex	Myosin-binding protein 1 [Nymphaea thermarum]	MYOB1_ARATH RecName: Full=Myosin-binding protein 1 {ECO:0000303|PubMed:23995081};	A0A5K0VC52_9MAGN SubName: Full=Uncharacterized protein {ECO:0000313|EMBL:VVV38625.1}; Flags: Fragment;	--	GO:0016021,integral component of membrane; GO:0030133,transport vesicle; GO:0017022,myosin binding; GO:0080115,myosin XI tail binding; GO:0003674,molecular_function; GO:0005488,binding; GO:0005515,protein binding; GO:0008092,cytoskeletal protein binding; GO:0032029,myosin tail binding; GO:0032036,myosin heavy chain binding; GO:0005575,cellular_component; GO:0016020,membrane; GO:0031224,intrinsic …	PF04576.18:Zein-binding	--	--	--
NPaulChr01BG017450	0.2502	0.1527	0.4117	0.5479	0.1851	0.0795	0.6458	1.0131	1.2131	0.168176	FALSE	2.41653	up	2.20913	up	Chr01B	4335358	4338630	+	NPaulChr01BG017450	--	K17604 zinc finger SWIM domain-containing protein 3 | (RefSeq) uncharacterized protein LOC107260768 isoform X1 (A)	--	uncharacterized protein LOC116260356 [Nymphaea colorata]	--	A0A5K0VCX3_9MAGN RecName: Full=SWIM-type domain-containing protein {ECO:0000259|PROSITE:PS50966}; Flags: Fragment;	--	GO:0008270,zinc ion binding; GO:0003674,molecular_function; GO:0005488,binding; GO:0043167,ion binding; GO:0043169,cation binding; GO:0046872,metal ion binding; GO:0046914,transition metal ion binding	PF03108.18:MuDR family transposase	--	--	--
NPaulChr01BG017470	15.7941	28.8123	21.533	9.768	0.5666	1.0156	5.3218	4.5918	0.6045	-2.38163	down	-2.03336	down	0.305021	FALSE	Chr01B	4351496	4361719	-	NPaulChr01BG017470	--	K21444 poly(rC)-binding protein 3/4 | (RefSeq) flowering locus K homology domain isoform X1 (A)	--	flowering locus K homology domain isoform X1 [Nymphaea colorata]	FLK_ARATH RecName: Full=Flowering locus K homology domain {ECO:0000303|PubMed:14593172}; Short=Flowering locus KH domain {ECO:0000303|PubMed:14593172};	A0A1U8BM63_NELNU SubName: Full=LOW QUALITY PROTEIN: flowering locus K homology domain {ECO:0000313|RefSeq:XP_010278104.1};	PolyC-binding proteins alphaCP-1 and related KH domain proteins	GO:0005737,cytoplasm; GO:0005634,nucleus; GO:0003729,mRNA binding; GO:0009911,positive regulation of flower development; GO:0010468,regulation of gene expression; GO:0003674,molecular_function; GO:0003676,nucleic acid binding; GO:0003723,RNA binding; GO:0005488,binding; GO:0097159,organic cyclic compound binding; GO:1901363,heterocyclic compound binding; GO:0000003,reproduction; GO:0003006,develo…	PF00013.32:KH domain	--	--	--
NPaulChr01BG017490	5.6213	12.2913	9.558	2.098	4.3076	2.9028	5.3112	11.3804	147.359	-1.37436	down	3.15265	up	4.47227	up	Chr01B	4369270	4371449	-	NPaulChr01BG017490	--	--	--	Uncharacterized protein EJ110_NYTH19804 [Nymphaea thermarum]	Y2416_ARATH RecName: Full=Uncharacterized protein At2g34160;	A0A843VRU1_COLES SubName: Full=Uncharacterized protein {ECO:0000313|EMBL:MQL94883.1};	--	GO:0005783,endoplasmic reticulum; GO:0005634,nucleus; GO:0003729,mRNA binding; GO:0003723,RNA binding; GO:0006364,rRNA processing; GO:0003674,molecular_function; GO:0003676,nucleic acid binding; GO:0005488,binding; GO:0097159,organic cyclic compound binding; GO:1901363,heterocyclic compound binding; GO:0006139,nucleobase-containing compound metabolic process; GO:0006396,RNA processing; GO:0006725…	PF01918.24:Alba	--	--	--
NPaulChr01BG017560	1.4839	1.1857	23.5641	26.7585	18.8209	1.2631	0.8468	0.3576	0.8365	1.0327	FALSE	-3.06991	FALSE	-4.13385	down	Chr01B	4420692	4425353	+	NPaulChr01BG017560	--	K12896 serine/arginine-rich splicing factor 7 | (RefSeq) serine/arginine-rich splicing factor RSZ21A-like (A)	ko03040: Spliceosome	serine/arginine-rich splicing factor RSZ21A-like [Nymphaea colorata]	RZ22A_ARATH RecName: Full=Serine/arginine-rich splicing factor RSZ22A; AltName: Full=RS-containing zinc finger protein 22A; Short=At-RSZ22a; Short=At-RSZp22a; Short=AtRSZ22a;	A0A1U7ZSS5_NELNU SubName: Full=serine/arginine-rich splicing factor RSZ21A-like {ECO:0000313|RefSeq:XP_010251308.1};	Alternative splicing factor SRp20/9G8 (RRM superfamily)	GO:0016607,nuclear speck; GO:0005730,nucleolus; GO:0005681,spliceosomal complex; GO:0005773,vacuole; GO:0003729,mRNA binding; GO:0003723,RNA binding; GO:0008270,zinc ion binding; GO:0000398,mRNA splicing, via spliceosome; GO:0008380,RNA splicing; GO:0003674,molecular_function; GO:0003676,nucleic acid binding; GO:0005488,binding; GO:0097159,organic cyclic compound binding; GO:1901363,heterocyclic …	PF00076.25:RNA recognition motif. (a.k.a. RRM, RBD, or RNP domain)	--	--	--
NPaulChr01BG017580	4.3792	5.1247	6.5148	4.1195	0.5072	4.3846	1.1612	0.3374	0.2029	-0.649409	FALSE	-2.5867	down	-2.00336	FALSE	Chr01B	4431677	4443039	-	NPaulChr01BG017580	--	--	--	Ankyrin-1 [Nymphaea thermarum]	--	A0A6A6LAG5_HEVBR SubName: Full=Uncharacterized protein {ECO:0000313|EMBL:KAF2298402.1};	FOG: Ankyrin repeat	--	PF13637.9:Ankyrin repeats (many copies)	--	--	--
NPaulChr01BG017630	0.6931	5.8463	0.805	0.3246	0.3878	0.4859	0.1503	3.6684	0.9653	-2.43242	down	-0.0317747	FALSE	2.33549	up	Chr01B	4489805	4492503	-	NPaulChr01BG017630	--	K13425 WRKY transcription factor 22 | (RefSeq) WRKY transcription factor 22-like (A)	ko04016: MAPK signaling pathway - plant; ko04626: Plant-pathogen interaction	putative WRKY transcription factor 39 [Nymphaea thermarum]	WRK21_ARATH RecName: Full=Probable WRKY transcription factor 21; AltName: Full=WRKY DNA-binding protein 21;	A0A5K0VF21_9MAGN SubName: Full=Uncharacterized protein {ECO:0000313|EMBL:VVV38704.1}; Flags: Fragment;	--	GO:0005634,nucleus; GO:0005516,calmodulin binding; GO:0003700,DNA-binding transcription factor activity; GO:0000976,transcription cis-regulatory region binding; GO:0019760,glucosinolate metabolic process; GO:0003674,molecular_function; GO:0005488,binding; GO:0005515,protein binding; GO:0140110,transcription regulator activity; GO:0001067,transcription regulatory region nucleic acid binding; GO:00…	PF03106.18:WRKY DNA -binding domain	WRKY	TF	WRKY
NPaulChr01BG017660	13.5571	19.2891	22.3445	7.5771	7.6235	8.5422	9.5419	8.1874	8.81	-1.02789	down	-0.449721	FALSE	0.523622	FALSE	Chr01B	4526969	4528719	+	NPaulChr01BG017660	--	K11275 histone H1/5 | (RefSeq) histone H1-like (A)	--	Histone H1-2 [Nymphaea thermarum]	H1_EUPES RecName: Full=Histone H1;	A0A5K0VCP1_9MAGN RecName: Full=H15 domain-containing protein {ECO:0000259|PROSITE:PS51504};	--	GO:0000786,nucleosome; GO:0005634,nucleus; GO:0003677,DNA binding; GO:0030527,structural constituent of chromatin; GO:0006334,nucleosome assembly; GO:0003674,molecular_function; GO:0003676,nucleic acid binding; GO:0005488,binding; GO:0097159,organic cyclic compound binding; GO:1901363,heterocyclic compound binding; GO:0005198,structural molecule activity; GO:0006325,chromatin organization; GO:000…	PF00538.22:linker histone H1 and H5 family	--	--	--
NPaulChr01BG017670	0.0602	0.0306	0	1.5579	0.0636	1.7458	0.0832	0.0339	0.0339	5.36086	up	NA	NA	-4.07571	down	Chr01B	4534869	4540405	-	NPaulChr01BG017670	--	--	--	hypothetical protein EJ110_NYTH19832 [Nymphaea thermarum]	NADKC_ARATH RecName: Full=Calmodulin calcium-dependent NAD kinase {ECO:0000305}; EC=2.7.1.23 {ECO:0000269|PubMed:31554701}; AltName: Full=NAD kinase-CaM dependent protein {ECO:0000303|PubMed:31554701}; Short=NADKc {ECO:0000303|PubMed:31554701};	A0A1U8QAK5_NELNU SubName: Full=uncharacterized protein LOC104612459 {ECO:0000313|RefSeq:XP_019055824.1};	--	GO:0005741,mitochondrial outer membrane; GO:0005524,ATP binding; GO:0005516,calmodulin binding; GO:0003951,NAD+ kinase activity; GO:0006741,NADP biosynthetic process; GO:0016310,phosphorylation; GO:0000166,nucleotide binding; GO:0003674,molecular_function; GO:0005488,binding; GO:0017076,purine nucleotide binding; GO:0030554,adenyl nucleotide binding; GO:0032553,ribonucleotide binding; GO:0032555,…	PF06414.15:Zeta toxin	--	--	--
NPaulChr01BG017700	2.163	2.6479	1.2743	2.3122	4.7418	7.192	9.2309	7.5688	2.4388	1.41434	up	2.27316	up	0.793838	FALSE	Chr01B	4589953	4598298	-	NPaulChr01BG017700	--	K16075 magnesium transporter | (RefSeq) magnesium transporter MRS2-I (A)	--	magnesium transporter MRS2-I [Nymphaea colorata]	MRS2I_ORYSI RecName: Full=Magnesium transporter MRS2-I;	A0A200R997_9MAGN RecName: Full=Magnesium transporter {ECO:0000256|RuleBase:RU366041};	Magnesium transporters: CorA family	GO:0016021,integral component of membrane; GO:0015095,magnesium ion transmembrane transporter activity; GO:0003674,molecular_function; GO:0005215,transporter activity; GO:0008324,cation transmembrane transporter activity; GO:0015075,ion transmembrane transporter activity; GO:0015318,inorganic molecular entity transmembrane transporter activity; GO:0022857,transmembrane transporter activity; GO:00…	PF01544.21:CorA-like Mg2+ transporter protein	--	--	--
NPaulChr01BG017720	2.8099	1.9246	2.1388	1.8263	2.1214	1.4579	0.37	0.774	0.8405	-0.169354	FALSE	-1.21401	down	-1.09986	FALSE	Chr01B	4625437	4628703	+	NPaulChr01BG017720	--	K11755 phosphoribosyl-AMP cyclohydrolase / phosphoribosyl-ATP pyrophosphohydrolase [EC:3.5.4.19 3.6.1.31] | (RefSeq) histidine biosynthesis bifunctional protein hisIE, chloroplastic (A)	ko00340: Histidine metabolism; ko01100: Metabolic pathways; ko01110: Biosynthesis of secondary metabolites; ko01230: Biosynthesis of amino acids	Histidine biosynthesis bifunctional protein hisIE [Nymphaea thermarum]	HIS2_ARATH RecName: Full=Histidine biosynthesis bifunctional protein hisIE, chloroplastic; AltName: Full=Protein HISTIDINE BIOSYNTHESIS 2; Includes: RecName: Full=Phosphoribosyl-AMP cyclohydrolase; Short=PRA-CH; EC=3.5.4.19 {ECO:0000269|PubMed:9733547}; Includes: RecName: Full=Phosphoribosyl-ATP pyrophosphatase; Short=PRA-PH; EC=3.6.1.31 {ECO:0000269|PubMed:9733547}; Flags: Precursor;	A0A2K3PQY2_TRIPR SubName: Full=Histidine biosynthesis hisIE protein {ECO:0000313|EMBL:PNY17699.1};	Histidinol dehydrogenase	GO:0009507,chloroplast; GO:0009570,chloroplast stroma; GO:0005829,cytosol; GO:0005524,ATP binding; GO:0004635,phosphoribosyl-AMP cyclohydrolase activity; GO:0004636,phosphoribosyl-ATP diphosphatase activity; GO:0000105,histidine biosynthetic process; GO:0000166,nucleotide binding; GO:0003674,molecular_function; GO:0005488,binding; GO:0017076,purine nucleotide binding; GO:0030554,adenyl nucleotide…	PF01502.21:Phosphoribosyl-AMP cyclohydrolase	--	--	--
NPaulChr01BG017750	30.3436	2.668	29.5453	4.7866	1.5713	9.0314	0.8061	0.4918	2.5635	-1.83726	FALSE	-3.43326	down	-1.65164	FALSE	Chr01B	4664234	4665440	-	NPaulChr01BG017750	--	K14484 auxin-responsive protein IAA | (RefSeq) auxin-induced protein 22D-like (A)	ko04075: Plant hormone signal transduction	Auxin-induced protein 22D [Nymphaea thermarum]	AX22D_VIGRR RecName: Full=Auxin-induced protein 22D; AltName: Full=Indole-3-acetic acid-induced protein ARG13;	W1P0H3_AMBTC RecName: Full=Auxin-responsive protein {ECO:0000256|RuleBase:RU004549};	--	GO:0005634,nucleus; GO:0009734,auxin-activated signaling pathway; GO:0006355,regulation of DNA-templated transcription; GO:0007154,cell communication; GO:0007165,signal transduction; GO:0008150,biological_process; GO:0009719,response to endogenous stimulus; GO:0009725,response to hormone; GO:0009733,response to auxin; GO:0009755,hormone-mediated signaling pathway; GO:0009987,cellular process; GO:…	PF02309.19:AUX/IAA family	AUX/IAA	TR	AUX/IAA
NPaulChr01BG017800	0.9212	1.2367	0.2021	0.0367	0.1558	0.2635	0.1019	0.0414	0.1246	-2.171	FALSE	-2.53508	down	NA	NA	Chr01B	4714074	4719070	+	NPaulChr01BG017800	--	K10268 F-box and leucine-rich repeat protein 2/20 | (RefSeq) F-box/LRR-repeat protein 12-like (A)	--	F-box/LRR-repeat protein 17 [Nymphaea colorata]	FBL17_ARATH RecName: Full=F-box/LRR-repeat protein 17; AltName: Full=F-box-like protein 17;	W1P0H0_AMBTC RecName: Full=F-box domain-containing protein {ECO:0000259|Pfam:PF00646};	--	GO:0001673,male germ cell nucleus; GO:0005634,nucleus; GO:0019005,SCF ubiquitin ligase complex; GO:0035861,site of double-strand break; GO:0006974,cellular response to DNA damage stimulus; GO:0009793,embryo development ending in seed dormancy; GO:0055047,generative cell mitosis; GO:0009555,pollen development; GO:0016567,protein ubiquitination; GO:0051302,regulation of cell division; GO:0031146,SC…	PF12937.10:F-box-like	--	--	--
NPaulChr01BG017810	0	0	0	15.6964	4.2123	2.0209	11.4116	9.3462	10.3253	8.9888	up	9.92765	up	0.897347	FALSE	Chr01B	4721226	4722218	-	NPaulChr01BG017810	--	K12951 cobalt/nickel-transporting P-type ATPase D [EC:7.2.2.-] | (RefSeq) hypothetical protein (A)	--	Olee1-like protein [Nymphaea thermarum]	OLEE1_BETPN RecName: Full=Olee1-like protein; Flags: Precursor;	A0A5K0VEW6_9MAGN SubName: Full=Uncharacterized protein {ECO:0000313|EMBL:VVV38843.1}; Flags: Fragment;	--	GO:0005615,extracellular space; GO:0005575,cellular_component; GO:0005576,extracellular region; GO:0110165,cellular anatomical entity	PF01190.20:Pollen protein Ole e 1 like	--	--	--
[truncated: 25,892 more rows]

## Sheet: Table S9
											Table S9. DEGs in the terpene synthesis pathway
[truncated: 180 more rows]

## Sheet: Table S10
Table S10. DEGs in the Phenylpropanoids synthetic pathway
[truncated: 69 more rows]

[truncated: 4 more sheets: Table S11, Table S12, Table S13, Table S14]
